# Supplementary material for: N 6,3′-cyclo-5′-O-Cyano­methyl­thymidine
Source: Acta Crystallogr Sect E Struct Rep Online. 2010 May 29;66(Pt 6):o1512. doi: 10.1107/S1600536810019379 (PMC2979450; doi:10.1107/S1600536810019379)
Supplement: Supplementary file 1 [file e-66-o1512-sup1.cif]

##############################################################################
###                                                                        ###
###        Electronic paper (Acta Crystallographica Section E)             ###
###                                                                        ###
##############################################################################
#                                                                            #
# This CIF contains the data in a paper accepted for publication in Acta     #
# Crystallographica Section E. It conforms to the requirements of Notes      #
# for Authors for Section E, and has been peer reviewed under the auspices   #
# of the IUCr Commission on Journals.                                        #
#                                                                            #
# Full details of the Crystallographic Information File format               #
# are given in the paper "The Crystallographic Information File (CIF):       #
# a New Standard Archive File for Crystallography" by S. R. Hall, F. H.      #
# Allen and I. D. Brown [Acta Cryst. (1991), A47, 655-685].                  #
#                                                                            #
# The current version of the core CIF dictionary is obtainable from          #
# ftp://ftp.iucr.org/pub/cif_core.dic. The current version number is 2.4.    #
#                                                                            #
# Software is freely available for graphical display of the structure(s) in  #
# this CIF.  For information consult the CIF home page http://www.iucr.org/  #
# cif/home.html                                                              #
#                                                                            #
# This file may be used for bona fide research purposes within the           #
# scientific community so long as proper attribution is given to the journal # 
# article from which it was obtained.                                        #
#                                                                            #
##############################################################################
                                             
data_global
_audit_creation_method     SHELXL-97
_journal_date_recd_electronic     2010-04-06
_journal_date_accepted     2010-05-24
_journal_name_full     'Acta Crystallographica, Section E'
_journal_year     2010
_journal_volume     66
_journal_issue      6
_journal_page_first     o1512
_journal_page_last     o1512
_journal_paper_category     QO
_journal_coeditor_code     OM2332
_publ_contact_author_name     'Dr. Jinchang Wu'
_publ_contact_author_address
;
School of Chemistry
Jilin University
Changchun 130012
People's republic of China
;
_publ_contact_author_email     'sunjb@jlu.edu.cn'
_publ_contact_author_fax     '86 431 85168420'
_publ_contact_author_phone     '86 431 85112858'
_publ_section_title
;
<i>N</i>^6^,3'-<i>cyclo</i>-5'-<i>O</i>-Cyanomethylthymidine
;
loop_
    _publ_author_name
    _publ_author_footnote
    _publ_author_address
    'Sun, Jingbo' .
;
College of Chemistry
Jilin University
Changchun 130012
People's Republic of China
;
    'Yang, Kun' .
;
College of Chemistry
Jilin University
Changchun 130012
People's Republic of China
;
    'Duan, Ronghui' .
;
College of Chemistry
Jilin University
Changchun 130012
People's Republic of China
;
    'Wu, Jinchang' .
;
College of Chemistry
Jilin University
Changchun 130012
People's Republic of China
;
data_I
_chemical_name_systematic
;
<i>N</i>^6^,3'-<i>cyclo</i>-5'-<i>O</i>-Cyanomethylthymidine
;
_chemical_name_common     ?
_chemical_formula_moiety     'C19 H20 N4 O4'
_chemical_formula_sum     'C19 H20 N4 O4'
_chemical_formula_iupac     'C19 H20 N4 O4'
_chemical_formula_weight     368.39
_chemical_melting_point     ?
_symmetry_cell_setting     orthorhombic
_symmetry_space_group_name_H-M     'P 21 21 21'
_symmetry_space_group_name_Hall     'P 2ac 2ab'
loop_
    _symmetry_equiv_pos_as_xyz
    'x, y, z'
    '-x+1/2, -y, z+1/2'
    '-x, y+1/2, -z+1/2'
    'x+1/2, -y+1/2, -z'
_cell_length_a     10.1682(7)
_cell_length_b     11.0867(8)
_cell_length_c     15.8882(11)
_cell_angle_alpha     90.00
_cell_angle_beta     90.00
_cell_angle_gamma     90.00
_cell_volume     1791.1(2)
_cell_formula_units_Z     4
_cell_measurement_reflns_used     2856
_cell_measurement_theta_min     2.24
_cell_measurement_theta_max     26.09
_cell_measurement_temperature     295(2)
_exptl_crystal_description     block
_exptl_crystal_colour     colourless
_exptl_crystal_size_max     0.15
_exptl_crystal_size_mid     0.11
_exptl_crystal_size_min     0.09
_exptl_crystal_density_diffrn     1.366
_exptl_crystal_density_meas     ?
_exptl_crystal_density_method     'not measured'
_exptl_crystal_F_000     776
_exptl_absorpt_coefficient_mu     0.098
_exptl_absorpt_correction_type     multi-scan
_exptl_absorpt_process_details
;
(SADABS; Bruker, 2001)
;
_exptl_absorpt_correction_T_min     0.985
_exptl_absorpt_correction_T_max     0.991
_exptl_special_details
;
(See detailed section in the paper)
;
_diffrn_ambient_temperature     295(2)
_diffrn_radiation_type     MoK\a
_diffrn_radiation_wavelength     0.71073
_diffrn_radiation_source     'fine-focus sealed tube'
_diffrn_radiation_monochromator     graphite
_diffrn_measurement_device_type     'Bruker SMART 1000'
_diffrn_measurement_method     '\f and \w scans'
_diffrn_detector_area_resol_mean     9.00
_diffrn_reflns_number     10105
_diffrn_reflns_av_R_equivalents     0.0309
_diffrn_reflns_av_sigmaI/netI     0.0242
_diffrn_reflns_theta_min     2.24
_diffrn_reflns_theta_max     26.09
_diffrn_reflns_theta_full     26.09
_diffrn_measured_fraction_theta_max     0.998
_diffrn_measured_fraction_theta_full     0.998
_diffrn_reflns_limit_h_min     -12
_diffrn_reflns_limit_h_max     10
_diffrn_reflns_limit_k_min     -13
_diffrn_reflns_limit_k_max     13
_diffrn_reflns_limit_l_min     -19
_diffrn_reflns_limit_l_max     18
_diffrn_standards_number     ?
_diffrn_standards_interval_count     ?
_diffrn_standards_interval_time     ?
_diffrn_standards_decay_%     0
_refine_special_details
;
Refinement of <i>F</i>^2^ against ALL reflections. The weighted <i>R</i>-factor
wR and goodness of fit <i>S</i> are based on <i>F</i>^2^, conventional
<i>R</i>-factors <i>R</i> are based on <i>F</i>, with <i>F</i> set to zero for
negative <i>F</i>^2^. The threshold expression of <i>F</i>^2^ >
\s(<i>F</i>^2^) is used only for calculating <i>R</i>-factors(gt) etc. and is
not relevant to the choice of reflections for refinement. <i>R</i>-factors
based on <i>F</i>^2^ are statistically about twice as large as those based on
<i>F</i>, and <i>R</i>- factors based on ALL data will be even larger.
;
_reflns_number_total     2036
_reflns_number_gt     1756
_reflns_threshold_expression     I>2sigma(I)
_refine_ls_structure_factor_coef     Fsqd
_refine_ls_matrix_type     full
_refine_ls_R_factor_all     0.0441
_refine_ls_R_factor_gt     0.0340
_refine_ls_wR_factor_gt     0.0737
_refine_ls_wR_factor_ref     0.0792
_refine_ls_goodness_of_fit_ref     1.040
_refine_ls_restrained_S_all     1.040
_refine_ls_number_reflns     2036
_refine_ls_number_parameters     249
_refine_ls_number_restraints     0
_refine_ls_hydrogen_treatment     mixed
_refine_ls_weighting_scheme     calc
_refine_ls_weighting_details
         'calc w=1/[\s^2^(Fo^2^)+(0.0361P)^2^+0.3497P] where P=(Fo^2^+2Fc^2^)/3'
_atom_sites_solution_hydrogens     geom
_atom_sites_solution_primary     direct
_atom_sites_solution_secondary     difmap
_refine_ls_shift/su_max     0.000
_refine_ls_shift/su_mean     0.000
_refine_diff_density_max     0.183
_refine_diff_density_min     -0.153
_refine_ls_extinction_method     none
_refine_ls_extinction_coef     ?
_refine_ls_abs_structure_details     ?
loop_
    _atom_type_symbol
    _atom_type_description
    _atom_type_scat_dispersion_real
    _atom_type_scat_dispersion_imag
    _atom_type_scat_source
    'C' 'C' 0.0033 0.0016
                         'International Tables Vol C Tables 4.2.6.8 and 6.1.1.4'
    'H' 'H' 0.0000 0.0000
                         'International Tables Vol C Tables 4.2.6.8 and 6.1.1.4'
    'N' 'N' 0.0061 0.0033
                         'International Tables Vol C Tables 4.2.6.8 and 6.1.1.4'
    'O' 'O' 0.0106 0.0060
                         'International Tables Vol C Tables 4.2.6.8 and 6.1.1.4'
_computing_data_collection     'SMART (Bruker, 1998)'
_computing_cell_refinement     'SAINT (Bruker, 1998)'
_computing_data_reduction     'SAINT (Bruker, 1998)'
_computing_structure_solution     'SHELXS97 (Sheldrick, 2008)'
_computing_structure_refinement     'SHELXL97 (Sheldrick, 2008)'
_computing_molecular_graphics     'SHELXL97 (Sheldrick, 2008)'
_computing_publication_material     'SHELXL97 (Sheldrick, 2008)'
loop_
    _atom_site_type_symbol
    _atom_site_label
    _atom_site_fract_x
    _atom_site_fract_y
    _atom_site_fract_z
    _atom_site_U_iso_or_equiv
    _atom_site_adp_type
    _atom_site_calc_flag
    _atom_site_refinement_flags
    _atom_site_occupancy
    _atom_site_disorder_assembly
    _atom_site_disorder_group
    O O1 0.26037(18) 0.41221(14) 0.18977(11) 0.0419(4) Uani d . 1 . .
    O O2 0.2659(2) 0.16696(16) -0.04016(11) 0.0476(5) Uani d . 1 . .
    O O3 0.01006(15) 0.29016(14) 0.30360(10) 0.0331(4) Uani d . 1 . .
    O O4 -0.26649(17) 0.29459(15) 0.27577(11) 0.0414(4) Uani d . 1 . .
    N N1 0.0436(2) 0.04989(18) 0.20934(13) 0.0322(5) Uani d . 1 . .
    H H1 0.034(2) -0.023(2) 0.1935(14) 0.027(6) Uiso d . 1 . .
    N N2 0.16403(18) 0.22763(16) 0.20033(12) 0.0280(4) Uani d . 1 . .
    N N3 0.2616(2) 0.29017(17) 0.07452(12) 0.0345(5) Uani d . 1 . .
    N N4 -0.5475(2) 0.1380(3) 0.2508(2) 0.0720(8) Uani d . 1 . .
    C C1 0.2157(3) 0.4766(2) -0.00647(16) 0.0382(6) Uani d . 1 . .
    C C2 0.2429(3) 0.5985(2) -0.01234(16) 0.0434(7) Uani d . 1 . .
    H H2 0.3247 0.6274 0.0044 0.052 Uiso calc R 1 . .
    C C3 0.1488(3) 0.6782(2) -0.04317(17) 0.0481(7) Uani d . 1 . .
    H H3 0.1688 0.7598 -0.0476 0.058 Uiso calc R 1 . .
    C C4 0.0270(3) 0.6379(3) -0.06705(17) 0.0493(7) Uani d . 1 . .
    H H4 -0.0360 0.6917 -0.0867 0.059 Uiso calc R 1 . .
    C C5 -0.0002(3) 0.5186(3) -0.0617(2) 0.0651(9) Uani d . 1 . .
    H H5 -0.0823 0.4903 -0.0784 0.078 Uiso calc R 1 . .
    C C6 0.0925(3) 0.4386(3) -0.0316(2) 0.0612(9) Uani d . 1 . .
    H H6 0.0715 0.3571 -0.0282 0.073 Uiso calc R 1 . .
    C C7 0.3192(3) 0.3888(2) 0.02538(17) 0.0415(6) Uani d . 1 . .
    H H7A 0.3665 0.3554 -0.0222 0.050 Uiso calc R 1 . .
    H H7B 0.3819 0.4321 0.0601 0.050 Uiso calc R 1 . .
    C C8 0.2318(3) 0.1800(2) 0.03381(15) 0.0343(5) Uani d . 1 . .
    C C9 0.1612(2) 0.0937(2) 0.08223(15) 0.0316(5) Uani d . 1 . .
    C C10 0.1238(2) 0.12081(19) 0.16251(15) 0.0277(5) Uani d . 1 . .
    C C11 0.2314(2) 0.3165(2) 0.15690(15) 0.0314(5) Uani d . 1 . .
    C C12 0.1264(3) -0.0252(2) 0.04249(17) 0.0399(6) Uani d . 1 . .
    H H12A 0.1788 -0.0880 0.0672 0.060 Uiso calc R 1 . .
    H H12B 0.1433 -0.0215 -0.0169 0.060 Uiso calc R 1 . .
    H H12C 0.0349 -0.0420 0.0518 0.060 Uiso calc R 1 . .
    C C13 0.1405(2) 0.2471(2) 0.29099(15) 0.0301(5) Uani d . 1 . .
    H H13 0.2054 0.3027 0.3149 0.036 Uiso calc R 1 . .
    C C14 0.1430(2) 0.1270(2) 0.33571(15) 0.0348(6) Uani d . 1 . .
    H H14A 0.1374 0.1356 0.3964 0.042 Uiso calc R 1 . .
    H H14B 0.2197 0.0794 0.3210 0.042 Uiso calc R 1 . .
    C C15 0.0176(2) 0.0765(2) 0.29797(14) 0.0317(5) Uani d . 1 . .
    H H15 -0.0133 0.0051 0.3285 0.038 Uiso calc R 1 . .
    C C16 -0.0762(2) 0.1842(2) 0.30890(15) 0.0315(5) Uani d . 1 . .
    H H16 -0.1137 0.1809 0.3657 0.038 Uiso calc R 1 . .
    C C17 -0.1865(2) 0.1961(2) 0.24724(16) 0.0350(5) Uani d . 1 . .
    H H17A -0.1524 0.2125 0.1914 0.042 Uiso calc R 1 . .
    H H17B -0.2376 0.1223 0.2452 0.042 Uiso calc R 1 . .
    C C18 -0.3794(3) 0.3126(3) 0.22543(18) 0.0475(7) Uani d . 1 . .
    H H18A -0.3540 0.3150 0.1666 0.057 Uiso calc R 1 . .
    H H18B -0.4192 0.3895 0.2395 0.057 Uiso calc R 1 . .
    C C19 -0.4758(3) 0.2153(3) 0.23850(19) 0.0499(7) Uani d . 1 . .
loop_
    _atom_site_aniso_label
    _atom_site_aniso_U_11
    _atom_site_aniso_U_22
    _atom_site_aniso_U_33
    _atom_site_aniso_U_12
    _atom_site_aniso_U_13
    _atom_site_aniso_U_23
    O1 0.0471(11) 0.0284(9) 0.0502(10) -0.0092(9) 0.0064(9) -0.0036(8)
    O2 0.0649(13) 0.0443(11) 0.0336(10) 0.0056(10) 0.0107(9) 0.0019(8)
    O3 0.0327(9) 0.0251(8) 0.0416(9) 0.0000(7) 0.0067(8) -0.0025(7)
    O4 0.0349(9) 0.0366(9) 0.0525(11) 0.0061(8) 0.0015(8) -0.0049(8)
    N1 0.0373(12) 0.0202(10) 0.0391(12) -0.0018(9) 0.0062(9) -0.0028(9)
    N2 0.0299(10) 0.0229(9) 0.0313(10) -0.0010(8) 0.0031(8) -0.0003(8)
    N3 0.0366(11) 0.0300(10) 0.0368(11) -0.0005(9) 0.0073(9) 0.0067(9)
    N4 0.0401(15) 0.0722(18) 0.104(2) -0.0030(14) 0.0069(16) -0.0095(18)
    C1 0.0470(16) 0.0323(13) 0.0354(13) -0.0036(11) 0.0094(12) 0.0060(10)
    C2 0.0494(16) 0.0363(14) 0.0445(15) -0.0087(14) 0.0147(13) -0.0039(11)
    C3 0.075(2) 0.0226(12) 0.0470(16) 0.0023(13) 0.0218(15) 0.0018(12)
    C4 0.063(2) 0.0403(16) 0.0445(16) 0.0120(14) 0.0054(14) 0.0070(12)
    C5 0.0517(18) 0.0491(19) 0.094(3) -0.0004(15) -0.0155(19) 0.0119(17)
    C6 0.0521(19) 0.0343(15) 0.097(3) -0.0099(13) -0.0142(18) 0.0167(16)
    C7 0.0393(14) 0.0401(15) 0.0451(16) -0.0067(12) 0.0080(12) 0.0072(12)
    C8 0.0381(13) 0.0304(12) 0.0345(13) 0.0092(11) 0.0015(11) 0.0026(10)
    C9 0.0340(13) 0.0279(12) 0.0330(13) 0.0035(10) 0.0009(10) -0.0009(10)
    C10 0.0262(11) 0.0210(11) 0.0359(13) 0.0043(9) -0.0012(10) 0.0011(9)
    C11 0.0281(12) 0.0247(11) 0.0416(13) 0.0001(9) 0.0025(11) 0.0023(10)
    C12 0.0511(16) 0.0314(13) 0.0373(14) 0.0026(12) -0.0013(13) -0.0036(11)
    C13 0.0291(12) 0.0286(12) 0.0327(12) -0.0011(9) 0.0008(10) -0.0021(10)
    C14 0.0342(14) 0.0377(13) 0.0325(13) 0.0012(11) -0.0003(11) 0.0055(11)
    C15 0.0353(13) 0.0267(12) 0.0329(13) -0.0023(10) 0.0058(11) 0.0048(10)
    C16 0.0342(12) 0.0276(12) 0.0326(12) -0.0039(10) 0.0080(10) 0.0007(10)
    C17 0.0332(13) 0.0281(12) 0.0437(14) -0.0007(10) 0.0063(11) -0.0036(11)
    C18 0.0406(15) 0.0482(16) 0.0539(17) 0.0105(13) 0.0022(13) 0.0076(13)
    C19 0.0331(14) 0.0575(18) 0.0592(18) 0.0073(14) 0.0008(13) -0.0053(15)
_geom_special_details
;
All esds (except the esd in the dihedral angle between two l.s. planes) are
estimated using the full covariance matrix. The cell esds are taken into
account individually in the estimation of esds in distances, angles and
torsion angles; correlations between esds in cell parameters are only used
when they are defined by crystal symmetry. An approximate (isotropic)
treatment of cell esds is used for estimating esds involving l.s. planes.
;
loop_
    _geom_bond_atom_site_label_1
    _geom_bond_atom_site_label_2
    _geom_bond_site_symmetry_2
    _geom_bond_distance
    _geom_bond_publ_flag
    O1 C11 . 1.219(3) ?
    O2 C8 . 1.234(3) ?
    O3 C13 . 1.424(3) ?
    O3 C16 . 1.468(3) ?
    O4 C18 . 1.413(3) ?
    O4 C17 . 1.435(3) ?
    N1 C10 . 1.355(3) ?
    N1 C15 . 1.463(3) ?
    N1 H1 . 0.85(2) ?
    N2 C11 . 1.384(3) ?
    N2 C10 . 1.390(3) ?
    N2 C13 . 1.476(3) ?
    N3 C11 . 1.376(3) ?
    N3 C8 . 1.415(3) ?
    N3 C7 . 1.466(3) ?
    N4 C19 . 1.142(4) ?
    C1 C6 . 1.381(4) ?
    C1 C2 . 1.382(4) ?
    C1 C7 . 1.520(4) ?
    C2 C3 . 1.392(4) ?
    C2 H2 . 0.9300 ?
    C3 C4 . 1.370(4) ?
    C3 H3 . 0.9300 ?
    C4 C5 . 1.354(4) ?
    C4 H4 . 0.9300 ?
    C5 C6 . 1.380(4) ?
    C5 H5 . 0.9300 ?
    C6 H6 . 0.9300 ?
    C7 H7A . 0.9700 ?
    C7 H7B . 0.9700 ?
    C8 C9 . 1.422(3) ?
    C9 C10 . 1.365(3) ?
    C9 C12 . 1.504(3) ?
    C12 H12A . 0.9600 ?
    C12 H12B . 0.9600 ?
    C12 H12C . 0.9600 ?
    C13 C14 . 1.509(3) ?
    C13 H13 . 0.9800 ?
    C14 C15 . 1.517(3) ?
    C14 H14A . 0.9700 ?
    C14 H14B . 0.9700 ?
    C15 C16 . 1.539(3) ?
    C15 H15 . 0.9800 ?
    C16 C17 . 1.495(3) ?
    C16 H16 . 0.9800 ?
    C17 H17A . 0.9700 ?
    C17 H17B . 0.9700 ?
    C18 C19 . 1.472(4) ?
    C18 H18A . 0.9700 ?
    C18 H18B . 0.9700 ?
loop_
    _geom_angle_atom_site_label_1
    _geom_angle_atom_site_label_2
    _geom_angle_atom_site_label_3
    _geom_angle_site_symmetry_1
    _geom_angle_site_symmetry_3
    _geom_angle
    _geom_angle_publ_flag
    C13 O3 C16 . . 107.23(16) ?
    C18 O4 C17 . . 112.91(19) ?
    C10 N1 C15 . . 121.4(2) ?
    C10 N1 H1 . . 117.2(16) ?
    C15 N1 H1 . . 117.0(16) ?
    C11 N2 C10 . . 122.47(19) ?
    C11 N2 C13 . . 117.56(19) ?
    C10 N2 C13 . . 119.92(19) ?
    C11 N3 C8 . . 124.78(19) ?
    C11 N3 C7 . . 115.9(2) ?
    C8 N3 C7 . . 119.09(19) ?
    C6 C1 C2 . . 117.4(3) ?
    C6 C1 C7 . . 121.9(2) ?
    C2 C1 C7 . . 120.6(2) ?
    C1 C2 C3 . . 120.4(3) ?
    C1 C2 H2 . . 119.8 ?
    C3 C2 H2 . . 119.8 ?
    C4 C3 C2 . . 120.8(3) ?
    C4 C3 H3 . . 119.6 ?
    C2 C3 H3 . . 119.6 ?
    C5 C4 C3 . . 119.1(3) ?
    C5 C4 H4 . . 120.5 ?
    C3 C4 H4 . . 120.5 ?
    C4 C5 C6 . . 120.6(3) ?
    C4 C5 H5 . . 119.7 ?
    C6 C5 H5 . . 119.7 ?
    C5 C6 C1 . . 121.6(3) ?
    C5 C6 H6 . . 119.2 ?
    C1 C6 H6 . . 119.2 ?
    N3 C7 C1 . . 112.2(2) ?
    N3 C7 H7A . . 109.2 ?
    C1 C7 H7A . . 109.2 ?
    N3 C7 H7B . . 109.2 ?
    C1 C7 H7B . . 109.2 ?
    H7A C7 H7B . . 107.9 ?
    O2 C8 N3 . . 118.5(2) ?
    O2 C8 C9 . . 125.3(2) ?
    N3 C8 C9 . . 116.2(2) ?
    C10 C9 C8 . . 119.9(2) ?
    C10 C9 C12 . . 121.3(2) ?
    C8 C9 C12 . . 118.8(2) ?
    N1 C10 C9 . . 123.6(2) ?
    N1 C10 N2 . . 115.7(2) ?
    C9 C10 N2 . . 120.6(2) ?
    O1 C11 N3 . . 122.6(2) ?
    O1 C11 N2 . . 121.7(2) ?
    N3 C11 N2 . . 115.7(2) ?
    C9 C12 H12A . . 109.5 ?
    C9 C12 H12B . . 109.5 ?
    H12A C12 H12B . . 109.5 ?
    C9 C12 H12C . . 109.5 ?
    H12A C12 H12C . . 109.5 ?
    H12B C12 H12C . . 109.5 ?
    O3 C13 N2 . . 109.69(18) ?
    O3 C13 C14 . . 104.21(18) ?
    N2 C13 C14 . . 109.15(19) ?
    O3 C13 H13 . . 111.2 ?
    N2 C13 H13 . . 111.2 ?
    C14 C13 H13 . . 111.2 ?
    C13 C14 C15 . . 97.21(19) ?
    C13 C14 H14A . . 112.3 ?
    C15 C14 H14A . . 112.3 ?
    C13 C14 H14B . . 112.3 ?
    C15 C14 H14B . . 112.3 ?
    H14A C14 H14B . . 109.9 ?
    N1 C15 C14 . . 107.63(19) ?
    N1 C15 C16 . . 112.16(19) ?
    C14 C15 C16 . . 100.96(18) ?
    N1 C15 H15 . . 111.8 ?
    C14 C15 H15 . . 111.8 ?
    C16 C15 H15 . . 111.8 ?
    O3 C16 C17 . . 109.88(18) ?
    O3 C16 C15 . . 104.13(17) ?
    C17 C16 C15 . . 117.36(19) ?
    O3 C16 H16 . . 108.4 ?
    C17 C16 H16 . . 108.4 ?
    C15 C16 H16 . . 108.4 ?
    O4 C17 C16 . . 106.58(19) ?
    O4 C17 H17A . . 110.4 ?
    C16 C17 H17A . . 110.4 ?
    O4 C17 H17B . . 110.4 ?
    C16 C17 H17B . . 110.4 ?
    H17A C17 H17B . . 108.6 ?
    O4 C18 C19 . . 110.9(2) ?
    O4 C18 H18A . . 109.5 ?
    C19 C18 H18A . . 109.5 ?
    O4 C18 H18B . . 109.5 ?
    C19 C18 H18B . . 109.5 ?
    H18A C18 H18B . . 108.0 ?
    N4 C19 C18 . . 177.4(3) ?
loop_
    _geom_torsion_atom_site_label_1
    _geom_torsion_atom_site_label_2
    _geom_torsion_atom_site_label_3
    _geom_torsion_atom_site_label_4
    _geom_torsion_site_symmetry_1
    _geom_torsion_site_symmetry_2
    _geom_torsion_site_symmetry_3
    _geom_torsion_site_symmetry_4
    _geom_torsion
    _geom_torsion_publ_flag
    C6 C1 C2 C3 . . . . -0.5(4) ?
    C7 C1 C2 C3 . . . . 178.7(2) ?
    C1 C2 C3 C4 . . . . 1.0(4) ?
    C2 C3 C4 C5 . . . . -1.1(4) ?
    C3 C4 C5 C6 . . . . 0.8(5) ?
    C4 C5 C6 C1 . . . . -0.3(6) ?
    C2 C1 C6 C5 . . . . 0.2(5) ?
    C7 C1 C6 C5 . . . . -179.0(3) ?
    C11 N3 C7 C1 . . . . -80.4(3) ?
    C8 N3 C7 C1 . . . . 94.8(3) ?
    C6 C1 C7 N3 . . . . -35.9(4) ?
    C2 C1 C7 N3 . . . . 145.0(2) ?
    C11 N3 C8 O2 . . . . -179.0(2) ?
    C7 N3 C8 O2 . . . . 6.3(3) ?
    C11 N3 C8 C9 . . . . 2.4(3) ?
    C7 N3 C8 C9 . . . . -172.4(2) ?
    O2 C8 C9 C10 . . . . -177.0(2) ?
    N3 C8 C9 C10 . . . . 1.5(3) ?
    O2 C8 C9 C12 . . . . 1.4(4) ?
    N3 C8 C9 C12 . . . . 179.9(2) ?
    C15 N1 C10 C9 . . . . 173.5(2) ?
    C15 N1 C10 N2 . . . . -8.5(3) ?
    C8 C9 C10 N1 . . . . 172.0(2) ?
    C12 C9 C10 N1 . . . . -6.3(4) ?
    C8 C9 C10 N2 . . . . -5.9(3) ?
    C12 C9 C10 N2 . . . . 175.7(2) ?
    C11 N2 C10 N1 . . . . -171.3(2) ?
    C13 N2 C10 N1 . . . . 11.5(3) ?
    C11 N2 C10 C9 . . . . 6.8(3) ?
    C13 N2 C10 C9 . . . . -170.4(2) ?
    C8 N3 C11 O1 . . . . 179.1(2) ?
    C7 N3 C11 O1 . . . . -6.0(3) ?
    C8 N3 C11 N2 . . . . -1.7(3) ?
    C7 N3 C11 N2 . . . . 173.2(2) ?
    C10 N2 C11 O1 . . . . 176.3(2) ?
    C13 N2 C11 O1 . . . . -6.4(3) ?
    C10 N2 C11 N3 . . . . -2.9(3) ?
    C13 N2 C11 N3 . . . . 174.4(2) ?
    C16 O3 C13 N2 . . . . 85.9(2) ?
    C16 O3 C13 C14 . . . . -30.8(2) ?
    C11 N2 C13 O3 . . . . 99.4(2) ?
    C10 N2 C13 O3 . . . . -83.3(2) ?
    C11 N2 C13 C14 . . . . -147.0(2) ?
    C10 N2 C13 C14 . . . . 30.3(3) ?
    O3 C13 C14 C15 . . . . 48.7(2) ?
    N2 C13 C14 C15 . . . . -68.4(2) ?
    C10 N1 C15 C14 . . . . -35.7(3) ?
    C10 N1 C15 C16 . . . . 74.5(3) ?
    C13 C14 C15 N1 . . . . 70.8(2) ?
    C13 C14 C15 C16 . . . . -46.9(2) ?
    C13 O3 C16 C17 . . . . -126.6(2) ?
    C13 O3 C16 C15 . . . . -0.1(2) ?
    N1 C15 C16 O3 . . . . -84.0(2) ?
    C14 C15 C16 O3 . . . . 30.3(2) ?
    N1 C15 C16 C17 . . . . 37.7(3) ?
    C14 C15 C16 C17 . . . . 152.0(2) ?
    C18 O4 C17 C16 . . . . -176.96(19) ?
    O3 C16 C17 O4 . . . . -67.2(2) ?
    C15 C16 C17 O4 . . . . 174.11(18) ?
    C17 O4 C18 C19 . . . . 71.4(3) ?
loop_
    _geom_hbond_atom_site_label_D
    _geom_hbond_atom_site_label_H
    _geom_hbond_atom_site_label_A
    _geom_hbond_site_symmetry_A
    _geom_hbond_distance_DH
    _geom_hbond_distance_HA
    _geom_hbond_distance_DA
    _geom_hbond_angle_DHA
    _geom_hbond_publ_flag
    N1 H1 O3 3_545 0.85(2) 2.12(2) 2.938(2) 161(2) y
    C6 H6 O2 . 0.93 2.89 3.492(3) 123.2 y
