# Supplementary material for: N 6,3′-cyclo-5′-O-Cyano­methyl­thymidine
Source: Acta Crystallogr Sect E Struct Rep Online. 2010 May 29;66(Pt 6):o1512. doi: 10.1107/S1600536810019379 (PMC2979450; doi:10.1107/S1600536810019379)
Supplement: Supplementary file 2 [file e-66-o1512-Isup2.hkl]

# 
# h,k,l, Fc-squared, Fo-squared, sigma(Fo-squared) and status flag 
# 
data_I
_shelx_title ' UA005m in P2(1)2(1)2(1)' 
_shelx_refln_list_code          4 
_shelx_F_calc_maximum      193.41 
_exptl_crystal_F_000       776.00 
_reflns_d_resolution_high  0.8080 
 
loop_ 
 _symmetry_equiv_pos_as_xyz 
 'x, y, z' 
 '-x+1/2, -y, z+1/2' 
 '-x, y+1/2, -z+1/2' 
 'x+1/2, -y+1/2, -z' 
 
_cell_length_a    10.1682 
_cell_length_b    11.0867 
_cell_length_c    15.8882 
_cell_angle_alpha  90.000 
_cell_angle_beta   90.000 
_cell_angle_gamma  90.000 
 
_shelx_F_squared_multiplier     1.000 
 
loop_ 
 _refln_index_h 
 _refln_index_k 
 _refln_index_l 
 _refln_F_squared_calc 
 _refln_F_squared_meas 
 _refln_F_squared_sigma 
 _refln_observed_status 
   2   0   0     6191.99     6621.41    162.30 o 
   4   0   0     6540.06     6758.75     98.85 o 
   6   0   0        6.58        5.16      3.05 o 
   8   0   0     2041.08     1953.68     48.80 o 
  10   0   0      397.68      373.62     22.91 o 
  12   0   0       33.96       56.41     13.93 o 
   1   1   0      213.08      209.26      3.44 o 
   2   1   0     2187.77     2137.30     21.87 o 
   3   1   0     4947.89     5151.81     49.03 o 
   4   1   0       82.18       74.65      2.75 o 
   5   1   0      558.69      575.57      7.96 o 
   6   1   0      380.00      381.33      6.72 o 
   7   1   0      176.45      153.77      6.29 o 
   8   1   0      177.03      167.19      9.97 o 
   9   1   0      282.89      316.73     13.73 o 
  10   1   0      444.19      423.70     16.77 o 
  11   1   0        8.83       18.72      9.11 o 
  12   1   0       12.64        1.12      6.71 o 
   0   2   0     9725.38     9865.88    210.70 o 
   1   2   0     7515.88     7233.11     67.07 o 
   2   2   0     4707.04     4533.29     37.73 o 
   3   2   0     5860.20     6163.52     51.04 o 
   4   2   0      186.65      167.52      3.60 o 
   5   2   0      103.89       84.80      6.55 o 
   6   2   0        8.01        9.73      4.40 o 
   7   2   0      249.27      239.81     16.39 o 
   8   2   0      115.85      121.89      7.21 o 
   9   2   0        3.42        6.10      5.65 o 
  10   2   0       75.21       69.52     10.23 o 
  11   2   0       21.21       19.40      7.47 o 
  12   2   0       38.59       48.22      8.95 o 
   1   3   0      179.11      194.13      4.52 o 
   2   3   0        6.30        7.35      1.51 o 
   3   3   0      875.15      916.05     10.28 o 
   4   3   0      301.10      277.21      5.75 o 
   5   3   0       30.28       32.14      3.39 o 
   6   3   0      127.63      129.37      5.90 o 
   7   3   0      500.95      497.91     11.37 o 
   8   3   0       10.81        6.95      4.82 o 
   9   3   0        8.60        6.98      5.17 o 
  10   3   0       53.58       49.56     10.27 o 
  11   3   0        4.54        3.51      5.73 o 
  12   3   0        5.84       10.97      6.85 o 
   0   4   0      276.60      270.21     10.05 o 
   1   4   0       33.16       31.50      2.64 o 
   2   4   0      572.09      555.86      7.74 o 
   3   4   0     6004.71     6440.00     54.23 o 
   4   4   0       60.01       59.77      3.83 o 
   5   4   0     1409.42     1475.62     20.43 o 
   6   4   0      201.09      196.66      7.51 o 
   7   4   0      168.59      158.52      7.23 o 
   8   4   0        8.14        4.44      3.57 o 
   9   4   0        1.06       -2.44      3.58 o 
  10   4   0       52.86       49.95      7.97 o 
  11   4   0        0.01       -4.36      7.65 o 
  12   4   0        4.28        8.38      6.94 o 
   1   5   0      227.95      212.64      5.73 o 
   2   5   0     1216.69     1273.21     14.40 o 
   3   5   0     1401.54     1424.71     15.75 o 
   4   5   0      307.37      292.04      8.89 o 
   5   5   0       96.72       99.21      5.62 o 
   6   5   0      883.43      884.23     18.76 o 
   7   5   0      604.43      586.84     13.26 o 
   8   5   0      229.76      241.59      9.17 o 
   9   5   0        0.19       -3.23      3.23 o 
  10   5   0        9.11       11.13      5.53 o 
  11   5   0       37.34       22.55      7.03 o 
   0   6   0      108.44       95.83      7.65 o 
   1   6   0      153.59      152.96      5.47 o 
   2   6   0        0.78       -1.52      2.50 o 
   3   6   0        0.75       -1.85      1.94 o 
   4   6   0       61.21       54.00      4.54 o 
   5   6   0        1.07       -2.59      3.02 o 
   6   6   0      192.09      168.58      7.37 o 
   7   6   0      303.65      288.04      9.72 o 
   8   6   0        0.05        4.24      3.79 o 
   9   6   0      146.85      143.04      8.11 o 
  10   6   0       18.18       21.37      5.03 o 
  11   6   0        2.39       -0.15      5.36 o 
   1   7   0      315.04      303.23      8.01 o 
   2   7   0      748.98      762.03     13.20 o 
   3   7   0        2.52        5.85      2.58 o 
   4   7   0       24.96       20.72      4.21 o 
   5   7   0      119.47      105.23      6.42 o 
   6   7   0      848.58      822.64     20.00 o 
   7   7   0      222.01      228.88     12.61 o 
   8   7   0      268.44      239.73      9.71 o 
   9   7   0       13.55       15.18      4.64 o 
  10   7   0       70.25       74.93      7.29 o 
   0   8   0      937.73      939.51     27.34 o 
   1   8   0        1.08       -1.18      4.77 o 
   2   8   0      132.26      149.03      6.52 o 
   3   8   0     1895.88     1909.80     31.51 o 
   4   8   0      791.40      729.43     14.89 o 
   5   8   0       35.75       32.73      4.92 o 
   6   8   0      565.24      548.72     16.98 o 
   7   8   0      149.92      149.96     11.86 o 
   8   8   0        4.32        4.94      3.90 o 
   9   8   0        3.07       -3.64      3.64 o 
  10   8   0        4.46        2.02      5.49 o 
   1   9   0        0.28       -0.82      3.64 o 
   2   9   0       37.23       30.73      5.17 o 
   3   9   0      391.71      395.12     11.14 o 
   4   9   0      176.39      173.76      8.08 o 
   5   9   0      727.44      686.56     17.31 o 
   6   9   0       23.53       26.69      4.99 o 
   7   9   0       28.45       27.36      5.48 o 
   8   9   0        9.26       -0.87      4.46 o 
   9   9   0       24.16       20.75      5.07 o 
   0  10   0      842.95      836.69     27.86 o 
   1  10   0       57.57       60.79      6.59 o 
   2  10   0      610.66      601.58     16.45 o 
   3  10   0      120.18      114.58      7.08 o 
   4  10   0      329.41      326.15     11.01 o 
   5  10   0        1.45        6.37      4.71 o 
   6  10   0        3.84        7.33      5.01 o 
   7  10   0        1.09       -0.49      3.98 o 
   8  10   0       86.67       92.29      7.96 o 
   1  11   0      264.59      257.15     11.63 o 
   2  11   0       25.38       25.28      5.68 o 
   3  11   0        0.77       -3.59      3.59 o 
   4  11   0        1.23       -1.15      3.22 o 
   5  11   0        0.55       -0.57      3.37 o 
   6  11   0        0.16        2.86      4.26 o 
   7  11   0        0.05       -3.31      4.04 o 
   0  12   0       65.56       68.68     10.60 o 
   1  12   0       28.28       20.32      8.28 o 
   2  12   0      102.35      107.32     10.92 o 
   3  12   0       13.49       19.18      5.54 o 
   4  12   0        2.88        5.31      3.76 o 
   5  12   0       14.39       12.71      4.77 o 
   6  12   0       10.77       14.38      5.02 o 
   1  13   0       21.45       25.49      8.87 o 
   2  13   0       52.70       45.53      7.44 o 
   3  13   0       24.16       44.70     17.23 o 
   4  13   0       48.25       46.70     10.86 o 
   1   0   1     6007.38     5965.98     48.81 o 
   2   0   1     5908.68     5968.81     76.86 o 
   3   0   1     2081.08     2002.84     25.03 o 
   4   0   1      172.16      172.55      3.91 o 
   5   0   1      198.31      213.63      8.01 o 
   6   0   1       61.31       50.23      2.93 o 
   7   0   1      742.08      753.87     13.60 o 
   8   0   1        0.58       10.18      7.04 o 
   9   0   1       82.91       94.81     16.29 o 
  10   0   1       15.85       16.66      6.92 o 
  11   0   1       21.60       28.24     13.28 o 
  12   0   1        9.48        9.75      7.46 o 
   0   1   1     1966.20     1971.59     17.01 o 
   1   1   1     2253.61     2220.72     14.23 o 
   2   1   1     9113.80     9278.46     52.80 o 
   3   1   1     1824.32     1759.40     11.73 o 
   4   1   1      548.16      518.54      5.16 o 
   5   1   1      259.86      263.59      4.32 o 
   6   1   1      665.62      643.40      6.46 o 
   7   1   1      229.61      229.02      5.33 o 
   8   1   1      152.63      139.00      5.42 o 
   9   1   1      527.08      535.39     12.40 o 
  10   1   1       78.59       77.45      6.43 o 
  11   1   1       30.72       36.55      5.65 o 
  12   1   1        5.66       -4.53      4.53 o 
   0   2   1     1330.26     1280.79     16.76 o 
   1   2   1      334.34      349.87      5.13 o 
   2   2   1     5085.70     5309.94     33.20 o 
   3   2   1     1583.57     1578.53     10.91 o 
   4   2   1     1944.13     1986.53     16.94 o 
   5   2   1      142.70      125.33      3.37 o 
   6   2   1      573.58      572.52      7.82 o 
   7   2   1       70.26       68.35      3.53 o 
   8   2   1      404.12      385.26      7.36 o 
   9   2   1       89.77       99.16      6.36 o 
  10   2   1       48.90       36.60      5.28 o 
  11   2   1       94.46       93.75      7.13 o 
  12   2   1       24.01       26.21      5.59 o 
   0   3   1      152.72      155.73      4.14 o 
   1   3   1     2074.13     2162.76     16.01 o 
   2   3   1      841.74      817.90      6.60 o 
   3   3   1       50.06       44.48      1.55 o 
   4   3   1     1306.88     1314.55     10.99 o 
   5   3   1     1543.05     1566.58     12.97 o 
   6   3   1      555.69      558.30      8.06 o 
   7   3   1       15.06       15.44      2.68 o 
   8   3   1      196.97      184.41      5.46 o 
   9   3   1      113.86      119.23      5.64 o 
  10   3   1       21.74       17.20      4.60 o 
  11   3   1       64.82       73.89      6.64 o 
  12   3   1        0.19       -4.10      4.10 o 
   0   4   1     1521.55     1542.59     21.94 o 
   1   4   1     2234.89     2246.79     18.84 o 
   2   4   1      266.95      257.09      3.78 o 
   3   4   1      231.56      225.59      3.68 o 
   4   4   1     1083.53     1142.49      9.17 o 
   5   4   1       65.60       60.92      2.58 o 
   6   4   1        6.32        6.98      2.42 o 
   7   4   1        8.57        7.20      2.53 o 
   8   4   1      410.21      397.27      8.34 o 
   9   4   1      117.68      129.10      5.22 o 
  10   4   1       13.75       15.18      4.73 o 
  11   4   1       19.72       19.16      4.81 o 
  12   4   1       11.29       11.29      5.14 o 
   0   5   1        0.00        2.77      2.53 o 
   1   5   1      320.49      356.62      6.32 o 
   2   5   1     1732.81     1834.51     14.24 o 
   3   5   1      339.53      351.68      4.08 o 
   4   5   1      253.70      258.30      3.95 o 
   5   5   1      109.66      113.94      4.68 o 
   6   5   1       17.31       18.84      2.79 o 
   7   5   1       29.52       27.64      3.19 o 
   8   5   1      174.58      172.28      5.71 o 
   9   5   1       31.16       31.20      3.58 o 
  10   5   1       67.05       59.14      4.96 o 
  11   5   1       24.23       27.10      5.05 o 
   0   6   1      533.31      533.52     12.18 o 
   1   6   1      901.85      986.74     10.28 o 
   2   6   1      259.00      248.44      4.43 o 
   3   6   1       64.86       68.32      2.62 o 
   4   6   1       53.20       54.89      2.76 o 
   5   6   1      212.65      199.95      5.35 o 
   6   6   1       98.16      111.13      4.83 o 
   7   6   1      715.40      707.65     11.36 o 
   8   6   1      599.94      574.53     10.03 o 
   9   6   1       54.74       56.79      5.39 o 
  10   6   1       46.97       53.12      6.07 o 
  11   6   1        6.57        2.54      4.38 o 
   0   7   1       18.37       15.64      3.81 o 
   1   7   1     1447.73     1476.25     17.67 o 
   2   7   1      538.55      560.30      7.30 o 
   3   7   1       94.13       97.56      3.19 o 
   4   7   1     1001.17     1004.10     12.21 o 
   5   7   1      645.03      637.67     11.75 o 
   6   7   1      621.29      595.98      9.75 o 
   7   7   1       28.54       26.20      3.29 o 
   8   7   1      147.45      148.00      6.28 o 
   9   7   1       11.47        9.70      3.04 o 
  10   7   1       11.23       12.63      4.00 o 
   0   8   1       50.81       47.13      5.38 o 
   1   8   1      123.40      112.26      9.03 o 
   2   8   1      179.37      170.90      4.87 o 
   3   8   1      941.27      900.63     14.24 o 
   4   8   1      446.45      426.74      8.76 o 
   5   8   1      506.79      487.65      9.75 o 
   6   8   1      346.89      344.83      8.63 o 
   7   8   1      260.61      250.07      7.60 o 
   8   8   1       15.13       12.45      3.22 o 
   9   8   1       13.76       11.38      3.10 o 
  10   8   1       21.14       27.77      4.54 o 
   0   9   1      212.03      216.14     17.83 o 
   1   9   1      204.70      206.77      9.64 o 
   2   9   1      147.98      130.55      4.62 o 
   3   9   1      593.17      603.73      9.77 o 
   4   9   1      103.57      112.51      5.13 o 
   5   9   1      126.30      134.59      5.43 o 
   6   9   1      100.38      105.97      5.15 o 
   7   9   1       16.03       12.74      3.06 o 
   8   9   1       50.44       53.24      4.44 o 
   9   9   1        8.35       10.83      3.25 o 
   0  10   1       76.35       72.12      7.01 o 
   1  10   1      371.99      361.22      8.99 o 
   2  10   1      257.87      253.05      7.88 o 
   3  10   1       87.62       89.59      4.66 o 
   4  10   1      168.26      166.54      5.86 o 
   5  10   1       11.36        7.15      2.73 o 
   6  10   1       35.77       48.51      4.21 o 
   7  10   1        4.93        2.02      2.71 o 
   8  10   1       18.34       18.98      3.61 o 
   0  11   1        6.19        7.23      4.34 o 
   1  11   1       48.31       45.88      4.51 o 
   2  11   1      265.94      269.13     10.05 o 
   3  11   1        1.12       -0.33      3.25 o 
   4  11   1        4.39        2.99      3.23 o 
   5  11   1       10.35       13.39      3.29 o 
   6  11   1        5.47       12.22      3.63 o 
   7  11   1        9.60       16.65      3.84 o 
   0  12   1      148.33      149.85      9.83 o 
   1  12   1       18.23       16.95      4.24 o 
   2  12   1        7.06       12.51      3.38 o 
   3  12   1        6.53        5.40      2.92 o 
   4  12   1       43.46       47.07      5.04 o 
   5  12   1        2.47        6.00      2.83 o 
   6  12   1        4.06        8.40      4.09 o 
   0  13   1        0.78       -3.78      3.78 o 
   1  13   1       30.66       42.99      7.11 o 
   2  13   1       49.82       53.18      6.74 o 
   3  13   1      109.40      131.79     11.88 o 
   0   0   2     3312.23     3235.79     39.52 o 
   1   0   2     5009.58     5185.05     37.91 o 
   2   0   2     8769.81     9250.42     66.75 o 
   3   0   2     1309.85     1336.19     16.58 o 
   4   0   2       92.42      101.22      5.55 o 
   5   0   2      515.46      502.55      7.57 o 
   6   0   2      351.92      366.96      6.76 o 
   7   0   2      246.83      233.34      7.68 o 
   8   0   2        0.28       -0.02      5.12 o 
   9   0   2        0.63        5.54      6.06 o 
  10   0   2       39.55       39.66      7.53 o 
  11   0   2      120.47      126.40     11.17 o 
  12   0   2       22.55       16.18      7.64 o 
   0   1   2      986.00      921.03      8.90 o 
   1   1   2     1609.40     1565.97      8.50 o 
   2   1   2     6813.85     6873.09     37.31 o 
   3   1   2     1696.80     1770.18     11.12 o 
   4   1   2     1001.78     1049.69      7.64 o 
   5   1   2      305.62      309.00      4.21 o 
   6   1   2      309.23      306.83      4.29 o 
   7   1   2      192.55      186.60      3.96 o 
   8   1   2      228.67      218.17      6.66 o 
   9   1   2       15.32       10.56      4.07 o 
  10   1   2      433.46      461.60     24.11 o 
  11   1   2       34.77       40.21      5.98 o 
  12   1   2        8.36       10.26      5.23 o 
   0   2   2    17333.77    17036.49    135.87 o 
   1   2   2      117.59       95.69      2.02 o 
   2   2   2      304.78      300.55      3.64 o 
   3   2   2     1988.41     2030.75     13.66 o 
   4   2   2      449.12      439.76      8.16 o 
   5   2   2      741.80      779.82      7.79 o 
   6   2   2      517.33      521.47      7.91 o 
   7   2   2      157.23      155.38      5.91 o 
   8   2   2       99.93       94.73      4.24 o 
   9   2   2      108.00      101.96      6.41 o 
  10   2   2       68.23       64.71      6.08 o 
  11   2   2       31.06       30.07      5.38 o 
  12   2   2        6.53        5.58      4.63 o 
   0   3   2     1162.23     1124.59     18.75 o 
   1   3   2      264.29      245.31      3.27 o 
   2   3   2      825.94      885.86      7.04 o 
   3   3   2     1699.76     1763.03     12.24 o 
   4   3   2      140.93      154.54      3.68 o 
   5   3   2     1210.71     1209.38      9.94 o 
   6   3   2      362.01      357.54      6.74 o 
   7   3   2       83.93       90.69      4.77 o 
   8   3   2        9.58        8.66      2.64 o 
   9   3   2      136.39      137.28      6.65 o 
  10   3   2       38.69       45.00      5.60 o 
  11   3   2        9.13       -3.37      3.99 o 
  12   3   2       41.77       42.55      6.21 o 
   0   4   2      957.49      938.97     15.37 o 
   1   4   2     1855.85     1986.64     15.67 o 
   2   4   2      284.94      271.98      3.55 o 
   3   4   2     2226.77     2371.62     15.05 o 
   4   4   2       53.49       56.32      2.58 o 
   5   4   2      177.22      168.65      4.22 o 
   6   4   2      412.44      412.25      8.10 o 
   7   4   2       25.94       25.70      3.41 o 
   8   4   2       18.63       17.11      3.00 o 
   9   4   2       80.56       76.93      5.18 o 
  10   4   2        9.19        4.63      3.92 o 
  11   4   2       47.12       45.18      5.86 o 
   0   5   2      141.30      120.30      9.20 o 
   1   5   2      112.85       95.33      2.97 o 
   2   5   2      370.32      395.86      5.00 o 
   3   5   2      628.92      695.17      7.84 o 
   4   5   2      461.45      462.13      7.99 o 
   5   5   2      105.78      100.54      4.28 o 
   6   5   2      440.60      455.49      8.65 o 
   7   5   2      195.82      184.21      5.64 o 
   8   5   2      219.48      214.31      6.18 o 
   9   5   2      145.43      144.74      5.60 o 
  10   5   2        8.29        3.76      4.16 o 
  11   5   2       75.91       85.35      6.91 o 
   0   6   2     1373.33     1446.64     23.17 o 
   1   6   2      733.99      743.37      8.61 o 
   2   6   2      114.89      100.77      3.04 o 
   3   6   2      842.16      901.58      7.94 o 
   4   6   2      369.63      341.58      5.76 o 
   5   6   2       68.84       75.47      5.19 o 
   6   6   2      234.47      218.30      5.83 o 
   7   6   2      297.91      280.90      8.05 o 
   8   6   2      180.82      183.57      6.63 o 
   9   6   2      103.94      107.98      5.20 o 
  10   6   2       16.65       15.24      3.65 o 
  11   6   2        9.19        9.38      4.37 o 
   0   7   2        1.04       -0.86      2.88 o 
   1   7   2      103.90      108.70      4.05 o 
   2   7   2       52.12       61.64      2.83 o 
   3   7   2       78.20       80.38      3.18 o 
   4   7   2      177.10      164.91      5.88 o 
   5   7   2      178.19      164.25      5.19 o 
   6   7   2      144.78      142.27      6.68 o 
   7   7   2      225.18      214.53      6.21 o 
   8   7   2       42.97       46.42      3.99 o 
   9   7   2       14.33        7.41      3.06 o 
  10   7   2       46.44       68.58      4.91 o 
   0   8   2      222.30      208.86      9.11 o 
   1   8   2      124.08      113.89      4.98 o 
   2   8   2      314.80      299.51      5.68 o 
   3   8   2      104.92      107.52      3.91 o 
   4   8   2      469.94      428.39      8.06 o 
   5   8   2      208.04      210.87      6.06 o 
   6   8   2       19.22       24.85      3.51 o 
   7   8   2        8.79       12.35      2.88 o 
   8   8   2       27.28       23.02      4.12 o 
   9   8   2       17.79       17.10      3.35 o 
  10   8   2       52.14       72.69      5.63 o 
   0   9   2      119.92      115.75      9.18 o 
   1   9   2      517.68      492.32     11.62 o 
   2   9   2      143.50      143.59      4.82 o 
   3   9   2      978.19      982.31     12.78 o 
   4   9   2       15.69       16.43      2.91 o 
   5   9   2       13.81       10.25      2.86 o 
   6   9   2      126.77      132.47      5.55 o 
   7   9   2       90.99       95.13      5.14 o 
   8   9   2       35.45       25.45      4.24 o 
   9   9   2       14.43       13.77      4.04 o 
   0  10   2       42.97       49.25      8.79 o 
   1  10   2      388.03      415.04      9.64 o 
   2  10   2        2.89        1.92      2.80 o 
   3  10   2      671.99      642.98     17.38 o 
   4  10   2       56.77       44.57      3.87 o 
   5  10   2       27.63       26.21      3.54 o 
   6  10   2       20.46       26.80      3.44 o 
   7  10   2       42.57       39.89      4.10 o 
   8  10   2       11.71       11.09      3.30 o 
   0  11   2      184.24      190.22     11.23 o 
   1  11   2      268.96      259.00     14.59 o 
   2  11   2       23.67       26.97      6.71 o 
   3  11   2        2.14        1.40      2.88 o 
   4  11   2       86.25       90.14      5.62 o 
   5  11   2       76.21       82.68      4.99 o 
   6  11   2       41.59       47.93      4.36 o 
   7  11   2       10.85        8.04      3.73 o 
   0  12   2      130.56      130.14      9.85 o 
   1  12   2        9.92       16.05      4.19 o 
   2  12   2        0.56        2.71      4.17 o 
   3  12   2        5.68        6.33      3.42 o 
   4  12   2       14.17       18.94      4.65 o 
   5  12   2       16.00       16.78      6.97 o 
   0  13   2        1.69        8.76      6.10 o 
   1  13   2        1.79       12.66     10.05 o 
   2  13   2        6.48        1.93      4.40 o 
   3  13   2        6.36       11.86      3.78 o 
   1   0   3     3111.09     3025.29     23.06 o 
   2   0   3       57.90       59.70      2.11 o 
   3   0   3      446.45      415.78      5.41 o 
   4   0   3      183.30      191.25      3.88 o 
   5   0   3      531.95      543.57      9.96 o 
   6   0   3        0.39        5.60      1.78 o 
   7   0   3      197.99      193.92      6.01 o 
   8   0   3        2.88        3.68      3.45 o 
   9   0   3       36.36       24.47      6.32 o 
  10   0   3      179.34      156.91     11.46 o 
  11   0   3      203.81      234.56     25.99 o 
  12   0   3       12.35       26.19      8.20 o 
   0   1   3      994.70      992.34     10.02 o 
   1   1   3     4787.46     4599.42     24.36 o 
   2   1   3     4177.25     4409.27     23.54 o 
   3   1   3     1103.04     1051.74      7.17 o 
   4   1   3      810.73      836.34      6.63 o 
   5   1   3       74.12       91.93      2.24 o 
   6   1   3       23.20       22.64      1.91 o 
   7   1   3      182.65      177.26      4.00 o 
   8   1   3        7.68        6.88      3.10 o 
   9   1   3       44.08       43.80      5.10 o 
  10   1   3       24.93       28.68      5.12 o 
  11   1   3        7.06        8.17      4.60 o 
  12   1   3       16.52       25.50      5.62 o 
   0   2   3     4417.12     4372.79     41.08 o 
   1   2   3     2303.11     2402.31     14.28 o 
   2   2   3     1739.25     1786.30     11.21 o 
   3   2   3     9473.19     9854.09     53.53 o 
   4   2   3     1072.83     1074.45      8.82 o 
   5   2   3     1055.89      994.27      8.75 o 
   6   2   3       65.66       65.00      2.65 o 
   7   2   3      364.64      364.69      6.79 o 
   8   2   3      261.32      268.48     15.91 o 
   9   2   3      446.71      429.23     12.55 o 
  10   2   3       11.41       18.69      4.70 o 
  11   2   3       65.41       55.45      7.65 o 
  12   2   3        6.99        8.88      5.20 o 
   0   3   3      689.95      657.77      9.57 o 
   1   3   3      772.67      729.00      6.04 o 
   2   3   3     2305.00     2379.81     14.63 o 
   3   3   3      109.90      117.94      2.38 o 
   4   3   3     1131.68     1145.01     10.26 o 
   5   3   3     2170.13     2186.25     15.79 o 
   6   3   3     1067.33     1023.08     10.38 o 
   7   3   3      702.05      660.47      9.49 o 
   8   3   3      352.09      325.57      7.08 o 
   9   3   3       19.30       19.98      3.71 o 
  10   3   3       65.75       64.21      9.14 o 
  11   3   3       44.01       37.16      5.70 o 
  12   3   3       15.40       21.11      5.42 o 
   0   4   3      449.25      457.77     12.43 o 
   1   4   3     1409.98     1503.94     11.59 o 
   2   4   3     1179.94     1266.64      9.66 o 
   3   4   3      387.91      397.26      4.52 o 
   4   4   3      120.44      121.86      3.28 o 
   5   4   3       74.87       69.87      2.87 o 
   6   4   3       34.91       26.03      2.88 o 
   7   4   3       42.21       39.07      3.31 o 
   8   4   3      195.59      208.67      6.05 o 
   9   4   3       27.19       25.43      3.95 o 
  10   4   3       32.89       35.63      5.03 o 
  11   4   3        6.27        4.71      5.86 o 
   0   5   3      110.11      137.13      6.14 o 
   1   5   3      634.02      626.15      8.52 o 
   2   5   3      170.47      147.81      3.01 o 
   3   5   3      481.26      497.63      5.57 o 
   4   5   3      130.66      118.60      3.48 o 
   5   5   3      662.64      656.61      8.17 o 
   6   5   3       24.85       24.60      2.93 o 
   7   5   3      415.81      413.65      7.93 o 
   8   5   3      317.70      305.54      7.26 o 
   9   5   3       91.73       93.02      4.85 o 
  10   5   3      133.97      142.30     10.54 o 
  11   5   3       95.84       84.58      6.82 o 
   0   6   3      213.82      234.85      8.03 o 
   1   6   3      161.23      179.68      4.19 o 
   2   6   3       19.09       17.42      1.68 o 
   3   6   3      365.51      357.92      4.67 o 
   4   6   3      184.58      185.74      4.49 o 
   5   6   3       40.88       36.01      3.08 o 
   6   6   3      101.14       95.44      4.31 o 
   7   6   3       31.72       34.20      3.46 o 
   8   6   3       57.70       68.26      4.34 o 
   9   6   3       40.59       39.55      3.84 o 
  10   6   3       28.87       35.11      6.21 o 
  11   6   3       36.10       41.33      5.75 o 
   0   7   3      160.35      173.71      7.87 o 
   1   7   3      268.96      241.56      8.41 o 
   2   7   3      336.63      360.31      5.29 o 
   3   7   3       52.53       53.35      2.96 o 
   4   7   3      638.41      606.14      8.17 o 
   5   7   3       16.23       16.82      3.40 o 
   6   7   3      515.33      483.42      8.81 o 
   7   7   3      106.95      111.74      4.98 o 
   8   7   3      215.47      200.23      6.56 o 
   9   7   3       35.14       37.85      3.91 o 
  10   7   3       12.96       15.49      3.48 o 
   0   8   3      324.85      306.25     10.63 o 
   1   8   3      119.29      116.02      5.43 o 
   2   8   3       51.68       49.46      2.91 o 
   3   8   3       65.01       61.67      3.27 o 
   4   8   3       23.19       24.34      3.01 o 
   5   8   3      199.60      196.44      5.92 o 
   6   8   3        9.21        6.57      2.64 o 
   7   8   3       79.51       83.19      5.13 o 
   8   8   3       25.48       27.39      3.59 o 
   9   8   3       54.82       66.04      4.78 o 
  10   8   3        8.33        3.45      3.27 o 
   0   9   3        1.07        7.19      4.90 o 
   1   9   3      765.35      742.15     17.53 o 
   2   9   3      653.62      648.57     10.67 o 
   3   9   3       13.25       20.29      2.69 o 
   4   9   3        0.02       -1.11      2.21 o 
   5   9   3       48.58       51.65      3.98 o 
   6   9   3       66.24       69.44      4.45 o 
   7   9   3        7.26        0.42      2.57 o 
   8   9   3        3.16       -2.63      2.63 o 
   9   9   3       54.34       63.23      4.88 o 
   0  10   3      128.55      139.85      8.54 o 
   1  10   3      665.25      683.51     13.65 o 
   2  10   3       36.04       36.65      4.15 o 
   3  10   3      254.43      251.17      6.64 o 
   4  10   3        3.96        4.41      2.49 o 
   5  10   3       41.04       46.20      4.03 o 
   6  10   3       71.35       77.54      4.80 o 
   7  10   3       12.53       15.53      3.33 o 
   8  10   3       15.03       13.53      3.76 o 
   0  11   3        2.89       -1.37      5.58 o 
   1  11   3      402.55      403.41     11.69 o 
   2  11   3      160.73      144.99      6.63 o 
   3  11   3       93.75       94.87      5.54 o 
   4  11   3      139.76      155.46      6.04 o 
   5  11   3       51.64       50.89      6.13 o 
   6  11   3       11.71       12.53      3.56 o 
   7  11   3       20.00       23.55      5.47 o 
   0  12   3       13.50       12.31      8.85 o 
   1  12   3       34.37       33.94      6.16 o 
   2  12   3       29.86       35.59      5.31 o 
   3  12   3       73.57       94.11      6.46 o 
   4  12   3       17.42       22.61      3.80 o 
   5  12   3       62.64       71.52      5.54 o 
   0  13   3       21.23       37.39      9.42 o 
   1  13   3       10.86       17.34      5.34 o 
   2  13   3       51.82       55.68      6.52 o 
   3  13   3       92.38       95.49     12.17 o 
   0   0   4    37408.25    36372.83    344.94 o 
   1   0   4     1021.37     1148.88     10.23 o 
   2   0   4      667.53      700.10      8.45 o 
   3   0   4      282.25      286.05      4.66 o 
   4   0   4     1592.69     1757.65     15.96 o 
   5   0   4     1967.16     2064.29     18.73 o 
   6   0   4       23.98       24.51      2.33 o 
   7   0   4      181.86      177.34      5.96 o 
   8   0   4        1.83        3.36      2.97 o 
   9   0   4       48.80       50.93      7.44 o 
  10   0   4        0.69       -4.93      5.68 o 
  11   0   4       57.93       79.56      9.93 o 
  12   0   4        0.36       -7.30      7.30 o 
   0   1   4     7874.13     7827.60     73.02 o 
   1   1   4     5738.69     5855.36     32.69 o 
   2   1   4      168.86      159.55      2.39 o 
   3   1   4      886.48      923.24      6.70 o 
   4   1   4      327.12      321.22      3.69 o 
   5   1   4      519.22      503.83      4.97 o 
   6   1   4       16.99       18.34      1.81 o 
   7   1   4      285.52      284.07      4.69 o 
   8   1   4      189.96      188.80      5.68 o 
   9   1   4       82.22       91.42      6.36 o 
  10   1   4       92.38       86.15      6.49 o 
  11   1   4        1.03       -3.81      3.81 o 
  12   1   4       27.67       39.84      7.10 o 
   0   2   4      801.07      759.55      7.56 o 
   1   2   4      557.78      600.21      4.90 o 
   2   2   4       26.52       27.30      1.28 o 
   3   2   4      331.37      295.85      3.42 o 
   4   2   4      720.69      720.63      5.96 o 
   5   2   4      689.34      720.41      6.41 o 
   6   2   4      214.92      225.33      4.29 o 
   7   2   4       94.13       92.04      3.92 o 
   8   2   4       20.72       17.20      3.47 o 
   9   2   4       68.29       65.85      4.31 o 
  10   2   4        5.89        7.21      4.18 o 
  11   2   4       39.05       33.45      5.89 o 
  12   2   4        6.83        3.78      5.02 o 
   0   3   4      301.41      340.83      8.29 o 
   1   3   4     1094.80     1080.80      7.85 o 
   2   3   4      957.56      989.11      7.15 o 
   3   3   4     1271.83     1393.79     10.43 o 
   4   3   4      930.33     1038.07      8.58 o 
   5   3   4     1895.94     1931.30     14.60 o 
   6   3   4       89.46       82.70      3.25 o 
   7   3   4      414.93      384.77      8.42 o 
   8   3   4      234.90      219.92      5.92 o 
   9   3   4        6.57        7.22      3.29 o 
  10   3   4      106.41      101.60      7.13 o 
  11   3   4       11.02        8.68      4.42 o 
  12   3   4       23.04       33.97      5.85 o 
   0   4   4      368.86      367.63      7.42 o 
   1   4   4      237.21      200.03      3.37 o 
   2   4   4      270.82      282.71      3.83 o 
   3   4   4     2236.43     2432.67     15.67 o 
   4   4   4      410.02      420.82      5.27 o 
   5   4   4      400.25      378.43      5.95 o 
   6   4   4      159.63      147.51      7.87 o 
   7   4   4      465.78      444.87      7.98 o 
   8   4   4      264.15      276.50      7.79 o 
   9   4   4      154.55      159.80      6.86 o 
  10   4   4      128.48      139.14      6.88 o 
  11   4   4       37.73       46.19      6.04 o 
   0   5   4     1573.39     1639.40     25.76 o 
   1   5   4     2674.02     2970.91     19.77 o 
   2   5   4     1421.40     1593.60     12.09 o 
   3   5   4      716.56      751.36      6.88 o 
   4   5   4     1829.48     1907.87     17.10 o 
   5   5   4       33.88       32.16      2.55 o 
   6   5   4      191.32      174.18      5.20 o 
   7   5   4      673.36      660.91     10.03 o 
   8   5   4       96.71       98.93      4.72 o 
   9   5   4      134.45      127.94      5.43 o 
  10   5   4       54.82       55.24      5.84 o 
  11   5   4       56.36       72.34      7.37 o 
   0   6   4       53.69       51.38      3.81 o 
   1   6   4      156.00      156.77      4.01 o 
   2   6   4      324.64      311.34      4.63 o 
   3   6   4      197.95      211.08      3.78 o 
   4   6   4       14.33       10.66      2.04 o 
   5   6   4        6.08        6.14      2.38 o 
   6   6   4        2.99       -0.08      2.30 o 
   7   6   4      103.89      100.78      4.59 o 
   8   6   4      223.20      207.62      6.31 o 
   9   6   4       19.02       19.90      3.38 o 
  10   6   4       61.20       73.63      5.55 o 
  11   6   4       34.03       45.37      5.97 o 
   0   7   4      427.12      451.53     12.15 o 
   1   7   4       77.66       81.50      3.45 o 
   2   7   4      234.31      216.86      4.28 o 
   3   7   4       95.56       96.87      3.57 o 
   4   7   4      170.59      154.69      4.44 o 
   5   7   4       12.87       14.24      2.73 o 
   6   7   4      229.98      219.58      6.01 o 
   7   7   4       54.23       47.23      3.84 o 
   8   7   4       12.51        6.85      3.37 o 
   9   7   4        8.56       11.07      3.19 o 
  10   7   4       16.65       14.21      3.46 o 
   0   8   4      288.22      270.20     10.10 o 
   1   8   4      190.98      170.89      5.29 o 
   2   8   4       62.67       60.47      3.35 o 
   3   8   4      166.07      157.01      6.29 o 
   4   8   4       63.69       60.70      3.82 o 
   5   8   4       19.81       17.22      2.95 o 
   6   8   4       34.22       41.03      3.71 o 
   7   8   4       69.80       57.93      4.27 o 
   8   8   4       73.00       70.92      4.67 o 
   9   8   4        7.17       12.52      4.09 o 
   0   9   4      433.80      431.05     13.44 o 
   1   9   4      317.01      297.43      7.23 o 
   2   9   4       10.71        7.53      2.96 o 
   3   9   4       29.32       33.72      2.95 o 
   4   9   4      123.73      128.76      5.06 o 
   5   9   4       29.89       31.19      3.45 o 
   6   9   4       43.50       41.90      3.82 o 
   7   9   4        8.06       10.36      3.28 o 
   8   9   4       14.91        5.10      3.35 o 
   9   9   4       26.40       28.38      4.35 o 
   0  10   4       17.15       15.88      4.82 o 
   1  10   4      123.32      137.90      6.10 o 
   2  10   4      166.27      150.35      9.02 o 
   3  10   4       33.03       37.89      3.90 o 
   4  10   4       45.31       55.32      4.45 o 
   5  10   4       18.10       15.28      3.34 o 
   6  10   4        7.03       11.35      3.36 o 
   7  10   4      100.41      114.74      6.35 o 
   8  10   4        4.29        8.83      3.73 o 
   0  11   4      962.04      946.32     31.99 o 
   1  11   4        2.15       -0.94      2.79 o 
   2  11   4      126.83      136.74      8.04 o 
   3  11   4      174.94      170.11      8.58 o 
   4  11   4       32.55       34.40      4.04 o 
   5  11   4        5.04       -1.17      3.76 o 
   6  11   4       32.20       46.02      4.70 o 
   7  11   4       62.45       76.33      5.93 o 
   0  12   4        3.10        5.39      5.84 o 
   1  12   4       32.79       18.53      4.44 o 
   2  12   4       11.42        9.16      7.59 o 
   3  12   4       85.89       92.82      7.44 o 
   4  12   4       61.10       75.38      9.90 o 
   5  12   4       26.05       29.00      4.89 o 
   0  13   4        0.16       -2.81      6.13 o 
   1  13   4       37.56       52.02     10.38 o 
   2  13   4       33.93       35.16      7.00 o 
   3  13   4       88.40       88.69      9.92 o 
   1   0   5     8209.61     8226.68     60.27 o 
   2   0   5      474.24      441.64      8.22 o 
   3   0   5      251.17      244.25      4.48 o 
   4   0   5      678.87      678.32     11.85 o 
   5   0   5        2.09        1.65      1.77 o 
   6   0   5        0.57       -1.18      2.12 o 
   7   0   5       46.07       42.74      3.97 o 
   8   0   5      149.96      150.40      6.17 o 
   9   0   5       83.31       84.75     12.80 o 
  10   0   5       23.18       26.47      7.42 o 
  11   0   5       48.57       42.70      8.34 o 
  12   0   5       10.61        5.86      7.47 o 
   0   1   5      188.87      201.73      4.95 o 
   1   1   5     1207.52     1181.75      7.82 o 
   2   1   5      617.67      627.43      5.13 o 
   3   1   5      464.60      451.10      4.40 o 
   4   1   5      423.64      430.92      4.50 o 
   5   1   5       16.16       13.72      1.44 o 
   6   1   5       74.64       76.95      2.72 o 
   7   1   5      199.47      182.83      4.43 o 
   8   1   5      125.86      116.16      4.76 o 
   9   1   5       16.14       17.34      4.51 o 
  10   1   5        1.41        2.12      4.03 o 
  11   1   5       64.14       76.84      6.86 o 
  12   1   5       26.11       35.83      6.31 o 
   0   2   5     1469.83     1503.09     15.56 o 
   1   2   5      429.77      439.01      4.09 o 
   2   2   5      278.32      280.30      3.26 o 
   3   2   5      194.77      194.25      2.92 o 
   4   2   5      440.17      427.91      4.54 o 
   5   2   5       55.07       53.93      2.30 o 
   6   2   5       54.61       52.84      2.53 o 
   7   2   5       50.63       50.56      2.80 o 
   8   2   5      268.91      275.60      6.78 o 
   9   2   5        5.79        3.14      2.77 o 
  10   2   5       74.81       72.09      7.68 o 
  11   2   5       96.81      105.87      7.41 o 
  12   2   5        7.24        0.22      4.91 o 
   0   3   5     1404.38     1363.26     13.98 o 
   1   3   5      125.08      132.17      2.35 o 
   2   3   5      317.91      306.42      3.72 o 
   3   3   5       85.28       87.60      2.30 o 
   4   3   5      651.00      668.79      6.32 o 
   5   3   5      293.97      304.65      4.62 o 
   6   3   5      707.34      695.72      8.56 o 
   7   3   5      603.06      587.62      8.41 o 
   8   3   5       49.41       54.71      3.43 o 
   9   3   5       38.26       42.13      3.85 o 
  10   3   5        9.00        5.21      3.54 o 
  11   3   5       19.97       27.33      5.17 o 
   0   4   5      226.01      230.12      6.17 o 
   1   4   5     2484.09     2729.42     18.19 o 
   2   4   5      587.59      636.40      5.97 o 
   3   4   5      330.50      351.51      4.17 o 
   4   4   5      261.45      274.05      4.89 o 
   5   4   5      285.59      297.03      5.39 o 
   6   4   5      409.71      417.13     10.91 o 
   7   4   5       84.15       85.78      4.17 o 
   8   4   5       50.40       53.94      3.78 o 
   9   4   5       33.43       39.01      3.90 o 
  10   4   5       52.32       43.72      4.17 o 
  11   4   5       29.53       28.03      5.19 o 
   0   5   5        6.69        5.10      2.24 o 
   1   5   5      497.57      518.45      5.91 o 
   2   5   5      118.89      113.80      2.71 o 
   3   5   5      417.26      400.03      4.90 o 
   4   5   5       67.59       67.78      3.00 o 
   5   5   5       68.47       69.91      3.24 o 
   6   5   5       40.90       45.43      3.34 o 
   7   5   5      785.81      758.17     10.92 o 
   8   5   5      180.26      173.79      6.39 o 
   9   5   5       24.35       30.75      3.55 o 
  10   5   5      179.18      173.14      6.54 o 
  11   5   5       42.18       45.39      5.14 o 
   0   6   5      173.52      186.74      6.23 o 
   1   6   5      204.32      217.00      4.09 o 
   2   6   5      353.65      373.17      7.00 o 
   3   6   5      237.15      224.77      3.94 o 
   4   6   5       56.22       53.21      2.94 o 
   5   6   5        3.42       -0.88      1.90 o 
   6   6   5      108.26      108.10      4.53 o 
   7   6   5      265.10      270.54      6.66 o 
   8   6   5       10.88        3.81      2.58 o 
   9   6   5       19.78       15.92      3.51 o 
  10   6   5       28.57       31.92      4.39 o 
   0   7   5      129.57      127.84      5.92 o 
   1   7   5      262.80      252.54      4.70 o 
   2   7   5       94.87       92.97      3.05 o 
   3   7   5      168.91      165.61      4.78 o 
   4   7   5       98.24       95.93      6.25 o 
   5   7   5       26.62       27.97      3.62 o 
   6   7   5       11.32        8.74      2.61 o 
   7   7   5        5.28        6.33      2.67 o 
   8   7   5       52.47       53.34      4.10 o 
   9   7   5       15.07        9.22      3.39 o 
  10   7   5       25.05       27.49      5.12 o 
   0   8   5      111.64       96.12      6.10 o 
   1   8   5       62.36       65.66      4.70 o 
   2   8   5      277.75      282.70      6.03 o 
   3   8   5        5.14        4.41      2.09 o 
   4   8   5       60.26       48.83      3.21 o 
   5   8   5      113.00      111.45      4.76 o 
   6   8   5      139.21      134.41      5.98 o 
   7   8   5       16.36       20.13      3.64 o 
   8   8   5       16.29       16.16      3.71 o 
   9   8   5       13.39       12.71      3.58 o 
   0   9   5      359.91      334.25     11.14 o 
   1   9   5       80.77       76.96      3.50 o 
   2   9   5      196.95      193.57      6.09 o 
   3   9   5       14.91       16.01      2.81 o 
   4   9   5      194.88      191.94      6.70 o 
   5   9   5      153.76      142.98      6.26 o 
   6   9   5       19.56       15.28      3.67 o 
   7   9   5       50.98       59.43      6.69 o 
   8   9   5       46.14       35.10      4.40 o 
   0  10   5      255.44      251.61      8.88 o 
   1  10   5        8.15        8.37      2.77 o 
   2  10   5       46.20       40.51      6.29 o 
   3  10   5        0.72       -1.30      2.70 o 
   4  10   5        0.45        2.71      3.40 o 
   5  10   5        4.11        1.19      3.00 o 
   6  10   5       74.18       77.31      5.48 o 
   7  10   5        2.72        7.98      3.40 o 
   8  10   5       89.75       99.26     19.38 o 
   0  11   5       18.86       38.31      6.20 o 
   1  11   5      189.01      192.03     10.44 o 
   2  11   5       42.18       35.40      4.97 o 
   3  11   5       56.79       64.15      9.22 o 
   4  11   5      131.74      113.71      6.97 o 
   5  11   5       59.00       64.47      6.12 o 
   6  11   5       47.71       64.11      6.41 o 
   0  12   5       33.41       49.43      9.49 o 
   1  12   5       43.46       47.61      5.71 o 
   2  12   5      114.39      118.75      7.80 o 
   3  12   5       36.85       33.66      5.24 o 
   4  12   5       78.43       94.26      8.24 o 
   5  12   5       26.49       36.51      6.51 o 
   0  13   5        0.47       -4.47      5.76 o 
   1  13   5       26.12       23.16     10.29 o 
   2  13   5       59.57       54.22      7.86 o 
   0   0   6      214.19      207.32      9.05 o 
   1   0   6      171.98      174.14      3.52 o 
   2   0   6     1703.39     1678.04     15.12 o 
   3   0   6      458.71      439.17      6.36 o 
   4   0   6       74.64       64.35      4.30 o 
   5   0   6      148.42      143.40      4.25 o 
   6   0   6      162.06      161.05      4.77 o 
   7   0   6        0.02       -2.72      2.72 o 
   8   0   6       82.04       80.53      5.13 o 
   9   0   6       45.56       35.28      6.82 o 
  10   0   6        0.08        1.79      5.80 o 
  11   0   6      171.18      176.08     17.99 o 
   0   1   6     1308.12     1203.42     13.30 o 
   1   1   6     2127.14     2152.32     16.32 o 
   2   1   6     1064.18     1014.30      7.32 o 
   3   1   6     1204.22     1269.64     10.10 o 
   4   1   6      109.52      110.43      2.53 o 
   5   1   6      534.23      527.00      5.53 o 
   6   1   6       48.57       40.17      2.37 o 
   7   1   6      140.59      145.13      4.17 o 
   8   1   6        6.37        7.47      2.86 o 
   9   1   6       55.30       46.03      6.10 o 
  10   1   6       38.57       37.31      5.43 o 
  11   1   6       83.19       98.36      7.45 o 
   0   2   6     1168.82     1255.85     16.60 o 
   1   2   6      177.21      178.80      3.07 o 
   2   2   6     1014.69     1047.37      7.60 o 
   3   2   6      630.41      660.74      5.84 o 
   4   2   6      441.74      466.91      4.94 o 
   5   2   6      271.76      268.58      4.41 o 
   6   2   6      630.99      636.73      7.16 o 
   7   2   6       47.59       47.00      2.89 o 
   8   2   6      134.69      136.50      5.21 o 
   9   2   6      164.97      155.90      5.80 o 
  10   2   6        2.66        2.45      4.04 o 
  11   2   6       71.29       79.27      7.03 o 
   0   3   6       22.45       20.34      2.38 o 
   1   3   6      100.27      100.32      2.62 o 
   2   3   6      115.33      114.26      3.01 o 
   3   3   6     1108.43     1166.96      9.39 o 
   4   3   6      797.31      849.19      7.58 o 
   5   3   6      141.79      143.75      3.52 o 
   6   3   6      180.84      186.76      4.44 o 
   7   3   6       55.95       58.43      3.40 o 
   8   3   6       18.97       20.23      3.23 o 
   9   3   6        2.36        2.66      2.84 o 
  10   3   6       77.25       68.41      5.36 o 
  11   3   6       39.53       51.42      5.99 o 
   0   4   6      389.00      397.86      6.43 o 
   1   4   6      120.88      116.11      4.79 o 
   2   4   6      557.71      549.34      5.55 o 
   3   4   6       69.72       64.10      2.10 o 
   4   4   6       77.82       89.15      2.99 o 
   5   4   6      264.10      253.78      4.87 o 
   6   4   6      251.61      248.12      5.09 o 
   7   4   6       35.12       36.00      3.31 o 
   8   4   6      210.76      183.89      5.38 o 
   9   4   6      151.33      149.53      5.82 o 
  10   4   6       42.88       46.95      4.34 o 
  11   4   6       13.69       19.99      4.95 o 
   0   5   6     2837.94     3029.04     39.51 o 
   1   5   6      333.45      317.36      4.96 o 
   2   5   6       94.53       95.21      2.66 o 
   3   5   6      387.32      382.04      4.77 o 
   4   5   6      573.11      538.81      6.87 o 
   5   5   6        2.96        3.43      1.90 o 
   6   5   6      314.93      316.53      7.82 o 
   7   5   6      124.17      118.23      4.45 o 
   8   5   6      143.71      144.20      5.04 o 
   9   5   6      136.25      131.73      5.63 o 
  10   5   6       27.57       23.43      4.25 o 
  11   5   6       50.47       39.21      5.78 o 
   0   6   6       65.35       59.57      4.27 o 
   1   6   6      504.26      507.03      6.35 o 
   2   6   6       52.51       61.37      2.45 o 
   3   6   6      753.65      791.64      9.12 o 
   4   6   6      123.01      119.53      3.70 o 
   5   6   6       63.29       58.15      3.09 o 
   6   6   6      334.84      346.69      6.73 o 
   7   6   6       34.16       30.95      3.44 o 
   8   6   6       29.95       33.20      3.66 o 
   9   6   6      105.29       92.17      5.11 o 
  10   6   6       11.83       13.92      3.80 o 
   0   7   6      174.15      182.57      8.16 o 
   1   7   6       43.45       48.12      4.75 o 
   2   7   6       12.11       10.36      2.03 o 
   3   7   6       22.09       18.88      2.51 o 
   4   7   6      280.60      271.74      8.07 o 
   5   7   6      179.74      154.56      5.90 o 
   6   7   6      208.13      184.71      7.60 o 
   7   7   6       69.17       77.95      6.24 o 
   8   7   6       32.34       30.59      3.60 o 
   9   7   6       27.11       27.14      3.67 o 
  10   7   6        2.43        2.46      3.59 o 
   0   8   6       44.19       51.57      4.78 o 
   1   8   6       10.33       10.51      2.48 o 
   2   8   6      305.14      283.48      5.74 o 
   3   8   6       20.87       23.76      2.71 o 
   4   8   6      305.78      289.08      6.72 o 
   5   8   6      165.97      172.73      6.82 o 
   6   8   6       70.46       78.19      5.02 o 
   7   8   6       11.87       16.93      3.44 o 
   8   8   6       27.62       22.90      3.79 o 
   9   8   6       22.61       21.00      3.70 o 
   0   9   6        8.73       10.42      3.57 o 
   1   9   6      167.14      160.49      5.10 o 
   2   9   6      139.88      133.24      5.58 o 
   3   9   6      394.35      378.44      9.91 o 
   4   9   6       69.96       78.41      6.14 o 
   5   9   6       39.93       37.88      5.06 o 
   6   9   6       36.38       26.18      4.67 o 
   7   9   6       23.38       27.47      4.60 o 
   8   9   6       32.21       41.03      5.25 o 
   0  10   6        0.56       -0.29      3.72 o 
   1  10   6      122.93      119.65      6.82 o 
   2  10   6       24.56       30.32      4.11 o 
   3  10   6      224.40      202.06      6.44 o 
   4  10   6       52.09       54.01      4.77 o 
   5  10   6       43.63       39.60      5.31 o 
   6  10   6       29.04       34.54      7.49 o 
   7  10   6      104.81      108.46      7.49 o 
   0  11   6      231.71      238.80     11.24 o 
   1  11   6      223.90      226.85      8.09 o 
   2  11   6      118.82      114.71      6.44 o 
   3  11   6       12.34       15.27      3.57 o 
   4  11   6       25.99       21.61      4.56 o 
   5  11   6        5.25       15.14      3.80 o 
   6  11   6        6.85        8.82      4.20 o 
   0  12   6       10.94        0.96      6.02 o 
   1  12   6       64.03       73.85      7.95 o 
   2  12   6       90.78      111.73      7.95 o 
   3  12   6       34.01       39.16      4.65 o 
   4  12   6      227.57      255.01     15.48 o 
   0  13   6       31.53       39.90     10.20 o 
   1   0   7     2966.61     3135.78     25.47 o 
   2   0   7      433.69      471.25      7.86 o 
   3   0   7      536.30      528.62      7.33 o 
   4   0   7      271.17      296.60      5.69 o 
   5   0   7        4.77        8.84      2.22 o 
   6   0   7      110.71      109.84      5.15 o 
   7   0   7       31.53       33.21      4.22 o 
   8   0   7      653.86      688.48     12.64 o 
   9   0   7      146.55      123.43     18.97 o 
  10   0   7      283.86      318.22     14.65 o 
  11   0   7      230.15      287.32     15.41 o 
   0   1   7      158.41      130.71      5.43 o 
   1   1   7     2623.91     2691.94     16.06 o 
   2   1   7     2805.89     2900.53     17.12 o 
   3   1   7      787.68      807.78      6.73 o 
   4   1   7      203.24      213.08      3.48 o 
   5   1   7       95.58       86.65      2.59 o 
   6   1   7       21.79       22.84      2.20 o 
   7   1   7      125.51      120.92      4.00 o 
   8   1   7       41.06       48.98      3.51 o 
   9   1   7      209.86      215.86      7.25 o 
  10   1   7      107.48      102.98      6.94 o 
  11   1   7       70.30       90.19      7.42 o 
   0   2   7     1164.45     1137.90     16.09 o 
   1   2   7      560.65      587.15      5.96 o 
   2   2   7      646.89      663.13      8.33 o 
   3   2   7      740.57      680.18      6.11 o 
   4   2   7      985.01      952.58      7.88 o 
   5   2   7      360.41      365.98      5.31 o 
   6   2   7       72.12       71.26      3.70 o 
   7   2   7      292.72      292.74      5.59 o 
   8   2   7       11.22        8.71      2.91 o 
   9   2   7       75.21       73.38      4.65 o 
  10   2   7       55.08       54.75      6.06 o 
  11   2   7        9.07        5.17      4.58 o 
   0   3   7      167.95      147.68      5.62 o 
   1   3   7       26.06       25.03      1.65 o 
   2   3   7      527.35      531.68      5.47 o 
   3   3   7      253.01      246.81      3.78 o 
   4   3   7      562.75      539.23      5.96 o 
   5   3   7       62.85       71.25      2.78 o 
   6   3   7       77.08       70.91      3.43 o 
   7   3   7      208.55      208.60      5.23 o 
   8   3   7       16.34       14.50      3.12 o 
   9   3   7       18.83       21.26      3.43 o 
  10   3   7      100.17      108.24      5.52 o 
  11   3   7        9.05       26.20      7.27 o 
   0   4   7      108.18      106.43      3.30 o 
   1   4   7       35.75       42.40      2.01 o 
   2   4   7      522.64      536.26      5.61 o 
   3   4   7      147.05      138.25      2.97 o 
   4   4   7      179.65      180.37      4.84 o 
   5   4   7      142.37      155.01      4.04 o 
   6   4   7      221.20      217.19      4.86 o 
   7   4   7       40.74       27.68      2.93 o 
   8   4   7        8.94       11.14      2.90 o 
   9   4   7        7.62        4.94      3.27 o 
  10   4   7       46.93       57.05      5.17 o 
  11   4   7       18.36       23.22      6.06 o 
   0   5   7       53.63       64.40      3.24 o 
   1   5   7      118.61      114.97      3.68 o 
   2   5   7       15.00       14.97      1.90 o 
   3   5   7       49.77       48.02      2.39 o 
   4   5   7      371.20      347.90      6.19 o 
   5   5   7      376.22      361.70      6.56 o 
   6   5   7       64.82       58.80      3.46 o 
   7   5   7       62.53       53.79      3.89 o 
   8   5   7       60.64       61.74      4.31 o 
   9   5   7       63.30       65.42      5.24 o 
  10   5   7       47.81       44.29      4.86 o 
   0   6   7        0.80        5.57      3.07 o 
   1   6   7       13.60       12.54      2.19 o 
   2   6   7      171.52      174.56      4.05 o 
   3   6   7      233.31      227.48      4.79 o 
   4   6   7      164.59      164.40      4.70 o 
   5   6   7        6.25        7.39      2.46 o 
   6   6   7      300.62      313.11      7.29 o 
   7   6   7      210.23      199.42      6.82 o 
   8   6   7       99.50       94.33      5.03 o 
   9   6   7       56.38       53.99      4.44 o 
  10   6   7       42.59       45.93      5.20 o 
   0   7   7      199.10      182.22      7.18 o 
   1   7   7      392.43      402.17      7.22 o 
   2   7   7      295.92      307.77      5.91 o 
   3   7   7       29.63       29.00      3.13 o 
   4   7   7      176.86      180.09      5.65 o 
   5   7   7       20.29       18.15      2.96 o 
   6   7   7       26.41       29.08      3.53 o 
   7   7   7       47.30       49.18      4.12 o 
   8   7   7       27.98       29.49      3.82 o 
   9   7   7        5.08       -0.54      2.86 o 
   0   8   7        3.27       -0.69      2.94 o 
   1   8   7      327.05      307.78      6.61 o 
   2   8   7       44.09       40.57      3.82 o 
   3   8   7      331.07      305.29     11.95 o 
   4   8   7      141.88      143.29      5.47 o 
   5   8   7      712.94      704.17     14.15 o 
   6   8   7      107.81      117.61      6.07 o 
   7   8   7      199.25      191.82      7.49 o 
   8   8   7        8.01       -0.56      3.84 o 
   9   8   7       89.10       94.58      6.31 o 
   0   9   7      109.34      106.90      6.72 o 
   1   9   7      254.67      253.86      6.34 o 
   2   9   7       71.82       67.12      4.49 o 
   3   9   7      188.37      161.39      5.72 o 
   4   9   7       62.75       62.01      4.93 o 
   5   9   7      142.71      123.29      6.18 o 
   6   9   7       21.99       23.41      3.93 o 
   7   9   7        8.12        7.61      3.26 o 
   8   9   7       16.49       12.99      4.74 o 
   0  10   7        2.27        4.35      3.40 o 
   1  10   7       15.35       17.35      3.64 o 
   2  10   7      337.76      342.93      9.55 o 
   3  10   7      116.34      117.05      5.36 o 
   4  10   7       31.52       31.97      4.11 o 
   5  10   7       25.72       28.58      4.17 o 
   6  10   7      149.20      159.59      7.33 o 
   7  10   7       81.39       95.99      6.45 o 
   0  11   7       12.88       12.38      4.66 o 
   1  11   7       77.07       85.31      5.82 o 
   2  11   7       14.58       16.38      3.63 o 
   3  11   7       23.07       26.21      5.55 o 
   4  11   7       54.41       71.29      5.50 o 
   5  11   7        1.50       -1.13      3.03 o 
   6  11   7       13.36        9.50      6.36 o 
   0  12   7       95.13       61.48     10.64 o 
   1  12   7       37.44       45.15      5.72 o 
   2  12   7       35.33       32.79      4.44 o 
   3  12   7        2.84       -3.04      3.04 o 
   4  12   7       31.40       33.24      5.27 o 
   0   0   8     6188.13     6579.31     83.10 o 
   1   0   8      760.34      777.90      8.80 o 
   2   0   8      309.12      289.89      5.17 o 
   3   0   8      438.80      423.68      6.72 o 
   4   0   8      105.84       83.40      3.58 o 
   5   0   8      201.99      216.30      9.85 o 
   6   0   8      101.11      125.14      5.52 o 
   7   0   8        1.61        2.66      3.28 o 
   8   0   8      423.68      452.67     10.41 o 
   9   0   8       17.61       10.08      6.19 o 
  10   0   8       48.25       64.54      8.61 o 
  11   0   8      201.84      222.92     29.11 o 
   0   1   8       10.34       17.62      3.12 o 
   1   1   8      513.68      537.87      5.59 o 
   2   1   8      123.52      148.41      2.71 o 
   3   1   8       15.77       19.98      1.56 o 
   4   1   8      347.74      363.15      5.03 o 
   5   1   8       75.55       81.86      2.66 o 
   6   1   8       95.14       92.35      3.22 o 
   7   1   8       37.38       33.96      2.92 o 
   8   1   8      287.69      286.35      7.90 o 
   9   1   8      309.07      320.10     10.66 o 
  10   1   8       67.58       64.95      6.22 o 
  11   1   8       69.96       86.48      8.41 o 
   0   2   8      121.55      132.93      8.74 o 
   1   2   8     1085.47     1097.61      9.30 o 
   2   2   8      397.68      422.81      4.43 o 
   3   2   8      321.67      315.99      4.16 o 
   4   2   8       24.81       27.49      1.89 o 
   5   2   8       12.36       11.95      2.03 o 
   6   2   8       34.17       39.21      2.54 o 
   7   2   8        5.64        8.08      2.61 o 
   8   2   8       62.33       56.08      4.07 o 
   9   2   8       15.55       24.15      3.97 o 
  10   2   8       13.44       17.19      5.12 o 
  11   2   8       43.88       48.17      7.47 o 
   0   3   8      436.56      429.24      9.52 o 
   1   3   8      706.14      717.90      7.12 o 
   2   3   8      264.37      261.70      4.36 o 
   3   3   8      328.34      322.55      4.96 o 
   4   3   8      428.18      434.98      5.96 o 
   5   3   8      386.78      361.35      5.91 o 
   6   3   8       17.03       19.52      3.25 o 
   7   3   8       30.12       26.76      2.88 o 
   8   3   8        5.16        7.40      3.44 o 
   9   3   8       37.62       36.83      4.94 o 
  10   3   8        7.48        6.70      3.62 o 
  11   3   8        4.06        5.92      5.46 o 
   0   4   8       57.23       46.99      7.53 o 
   1   4   8       38.06       37.92      2.54 o 
   2   4   8       91.97       97.07      3.07 o 
   3   4   8       46.54       48.03      2.41 o 
   4   4   8       18.38       19.34      2.44 o 
   5   4   8      438.87      422.87      7.04 o 
   6   4   8       44.24       48.12      3.29 o 
   7   4   8       18.02       17.79      3.09 o 
   8   4   8        5.09        3.40      3.20 o 
   9   4   8       93.20       97.29      5.81 o 
  10   4   8        3.74       -0.29      4.67 o 
   0   5   8       59.49       45.01      4.36 o 
   1   5   8      101.94      108.57      3.71 o 
   2   5   8       48.15       46.12      4.03 o 
   3   5   8      187.08      193.86      4.39 o 
   4   5   8      666.37      694.56      9.05 o 
   5   5   8        7.94        7.64      2.37 o 
   6   5   8       72.74       68.93      3.77 o 
   7   5   8      165.53      156.02      5.63 o 
   8   5   8      116.52      100.15      5.00 o 
   9   5   8       28.37       34.71      4.54 o 
  10   5   8        8.82        4.74      3.68 o 
   0   6   8      170.11      160.31     15.83 o 
   1   6   8       49.29       45.44      2.97 o 
   2   6   8      220.74      201.53      4.97 o 
   3   6   8       14.81       19.07      2.59 o 
   4   6   8        1.31       -1.44      2.28 o 
   5   6   8       11.35       13.62      2.96 o 
   6   6   8      106.54       91.70      5.22 o 
   7   6   8       63.17       67.41      6.29 o 
   8   6   8        4.50        8.15      3.54 o 
   9   6   8        3.60        7.20      3.73 o 
  10   6   8       19.85       18.97      4.95 o 
   0   7   8       39.43       38.87      4.51 o 
   1   7   8       59.35       60.55      4.46 o 
   2   7   8      325.92      295.10      5.97 o 
   3   7   8      354.74      348.30      7.43 o 
   4   7   8        4.02        7.01      2.61 o 
   5   7   8      157.72      145.52      5.55 o 
   6   7   8       76.46       72.53      5.11 o 
   7   7   8      306.58      276.93      8.32 o 
   8   7   8        4.35        0.03      2.78 o 
   9   7   8        0.65        3.18      3.35 o 
   0   8   8       48.02       49.06      4.98 o 
   1   8   8       70.39       70.96      3.98 o 
   2   8   8        4.32        6.47      2.77 o 
   3   8   8      225.07      213.49      6.26 o 
   4   8   8      178.40      157.16      5.73 o 
   5   8   8       24.83       35.78      4.19 o 
   6   8   8      167.70      169.26      6.99 o 
   7   8   8       13.47        3.21      4.75 o 
   8   8   8       11.59       16.22      3.76 o 
   0   9   8       67.36       68.02      5.71 o 
   1   9   8      111.66      112.08      5.95 o 
   2   9   8        2.93        0.88      3.01 o 
   3   9   8       40.44       37.78      3.71 o 
   4   9   8       40.02       46.09      4.05 o 
   5   9   8      147.87      146.29      6.82 o 
   6   9   8      165.13      183.64     11.27 o 
   7   9   8        6.42       10.44      3.82 o 
   8   9   8       13.36       10.82      9.16 o 
   0  10   8        0.45        4.63      4.81 o 
   1  10   8        1.91       -0.89      2.77 o 
   2  10   8       14.92       30.95      4.14 o 
   3  10   8       73.50       67.81      4.70 o 
   4  10   8        5.76        5.84      3.30 o 
   5  10   8       30.89       38.59      5.35 o 
   6  10   8        7.92        7.45      3.38 o 
   1  11   8       21.60       24.64      4.07 o 
   2  11   8       18.84       17.24      4.16 o 
   3  11   8       89.17       94.98      6.68 o 
   4  11   8        3.98        9.02      3.10 o 
   5  11   8       36.15       34.98      4.60 o 
   0  12   8       16.94       15.78      7.46 o 
   1  12   8        8.73       13.07      4.18 o 
   2  12   8       26.12       30.42      4.60 o 
   3  12   8        8.50        6.47      3.90 o 
   1   0   9     3022.80     3289.07     33.96 o 
   2   0   9       82.43       82.56      3.28 o 
   3   0   9      103.01       93.42      3.64 o 
   4   0   9       17.22       16.53      2.52 o 
   5   0   9       26.99       22.28      2.88 o 
   6   0   9       46.98       52.13      4.37 o 
   7   0   9      296.89      292.68      8.50 o 
   8   0   9       10.82       10.11      3.99 o 
   9   0   9      279.82      324.97     13.90 o 
  10   0   9       20.28       19.69      9.24 o 
  11   0   9       63.21       76.77     14.08 o 
   0   1   9      223.45      258.50      7.78 o 
   1   1   9      967.58     1016.09      9.06 o 
   2   1   9     1387.94     1440.98     10.18 o 
   3   1   9      190.37      188.19      3.41 o 
   4   1   9      650.06      663.39      7.15 o 
   5   1   9       10.18        7.99      1.79 o 
   6   1   9      522.76      514.87      7.92 o 
   7   1   9       72.66       78.34      3.96 o 
   8   1   9      329.66      321.35      7.53 o 
   9   1   9      155.68      163.58      8.28 o 
  10   1   9       23.69       15.12      5.95 o 
  11   1   9       10.51       17.74      5.64 o 
   0   2   9        1.34        4.83      2.87 o 
   1   2   9      246.24      220.63      4.66 o 
   2   2   9       91.66       79.21      2.61 o 
   3   2   9       16.63       15.51      1.86 o 
   4   2   9      267.68      241.02      4.40 o 
   5   2   9       57.37       48.75      2.91 o 
   6   2   9      191.96      199.14      4.83 o 
   7   2   9      361.60      364.64      7.68 o 
   8   2   9       60.78       56.65      4.67 o 
   9   2   9        9.53        7.36      3.55 o 
  10   2   9       13.04        1.36      4.60 o 
  11   2   9       30.57       20.83      6.24 o 
   0   3   9      128.92      132.30      6.15 o 
   1   3   9       81.39       77.37      3.17 o 
   2   3   9       23.91       23.66      2.22 o 
   3   3   9      336.66      336.89      5.80 o 
   4   3   9       98.50      101.44      3.38 o 
   5   3   9      139.82      135.21      4.00 o 
   6   3   9       25.42       22.79      2.80 o 
   7   3   9       48.90       45.02      3.38 o 
   8   3   9        1.06       -2.12      3.03 o 
   9   3   9        1.12        3.48      3.34 o 
  10   3   9       21.76       25.44      4.39 o 
   0   4   9      258.65      223.93      7.75 o 
   1   4   9      276.15      243.91      5.14 o 
   2   4   9      346.67      328.65      5.99 o 
   3   4   9       17.37       14.78      2.19 o 
   4   4   9      334.08      325.29      6.76 o 
   5   4   9      152.16      137.41      4.91 o 
   6   4   9      396.58      399.42      7.25 o 
   7   4   9       22.11       26.23      3.33 o 
   8   4   9       12.77       16.88      4.36 o 
   9   4   9       39.63       47.22      4.83 o 
  10   4   9        2.41       -1.39      3.61 o 
   0   5   9       41.69       43.65      4.71 o 
   1   5   9      601.25      607.68      9.55 o 
   2   5   9       41.02       35.08      2.85 o 
   3   5   9      153.07      161.80      4.31 o 
   4   5   9      294.98      305.84      6.86 o 
   5   5   9       23.22       30.60      3.62 o 
   6   5   9       53.57       60.95      4.06 o 
   7   5   9       73.33       73.38      4.99 o 
   8   5   9       25.93       26.30      3.86 o 
   9   5   9       43.59       48.40      5.45 o 
  10   5   9       28.95       39.79      5.64 o 
   0   6   9       42.61       38.94      4.62 o 
   1   6   9      255.92      247.67      6.04 o 
   2   6   9       77.07       70.11      3.61 o 
   3   6   9      328.60      305.19      6.36 o 
   4   6   9      218.97      217.85      8.62 o 
   5   6   9      172.76      175.56      6.78 o 
   6   6   9       32.78       25.41      3.80 o 
   7   6   9       45.28       47.76      4.55 o 
   8   6   9        8.61        9.06      3.31 o 
   9   6   9        3.00        8.33      4.10 o 
   0   7   9      246.25      240.44      8.68 o 
   1   7   9       20.08       20.92      2.97 o 
   2   7   9      165.82      164.00      4.93 o 
   3   7   9       43.82       55.08      3.92 o 
   4   7   9      455.87      452.89      8.81 o 
   5   7   9       73.80       71.52      4.89 o 
   6   7   9        8.83        7.65      3.51 o 
   7   7   9       10.03        9.51      3.46 o 
   8   7   9       14.57       17.69      3.75 o 
   9   7   9       11.12       13.63      4.26 o 
   0   8   9       23.58       31.65      4.70 o 
   1   8   9      193.38      192.79      7.37 o 
   2   8   9       11.58       11.54      3.09 o 
   3   8   9      392.61      369.97      8.33 o 
   4   8   9      175.69      162.19      5.94 o 
   5   8   9       69.27       79.29      5.89 o 
   6   8   9      118.58      121.35      6.30 o 
   7   8   9       36.61       40.96      4.63 o 
   8   8   9       76.02       76.89      8.64 o 
   0   9   9      321.21      317.88     10.42 o 
   1   9   9       38.33       39.76      4.04 o 
   2   9   9       80.46       72.50      5.41 o 
   3   9   9       37.15       32.10      3.63 o 
   4   9   9      349.43      363.43      9.52 o 
   5   9   9        6.76        6.16      3.45 o 
   6   9   9       23.72       23.93      4.02 o 
   7   9   9       31.47       30.70      5.69 o 
   0  10   9       73.23       75.93      6.39 o 
   1  10   9        4.25        5.81      3.13 o 
   2  10   9      118.49      125.58      6.73 o 
   3  10   9       16.55       22.19      3.40 o 
   4  10   9       77.87       73.51      6.75 o 
   5  10   9       28.79       18.12      3.98 o 
   6  10   9       21.50       23.91      4.31 o 
   0  11   9       25.57       43.23      9.05 o 
   1  11   9        0.32        3.00      4.52 o 
   2  11   9       13.20       15.00      3.64 o 
   3  11   9       31.29       34.96      4.82 o 
   4  11   9        9.63       15.93      4.66 o 
   0  12   9       14.09       18.92      8.16 o 
   1  12   9        2.76        8.30      4.09 o 
   0   0  10       16.01       22.79      6.02 o 
   1   0  10      618.90      605.25      9.62 o 
   2   0  10      132.30      142.18      5.36 o 
   3   0  10        2.93        5.38      2.83 o 
   4   0  10      156.81      152.93      5.82 o 
   5   0  10        1.21       -2.50      2.58 o 
   6   0  10       50.24       58.89      5.56 o 
   7   0  10      179.93      208.38     15.76 o 
   8   0  10       15.90       14.60      4.71 o 
   9   0  10        7.05       16.11      5.63 o 
  10   0  10        0.03       -3.73      7.72 o 
   0   1  10      132.30      112.82      5.92 o 
   1   1  10      494.03      467.61      7.13 o 
   2   1  10      509.34      483.18      6.30 o 
   3   1  10      206.68      201.14      5.24 o 
   4   1  10      205.15      198.19      4.16 o 
   5   1  10      151.64      153.00      4.25 o 
   6   1  10      325.26      339.18      6.10 o 
   7   1  10      527.93      521.82      9.09 o 
   8   1  10      279.86      278.23      7.94 o 
   9   1  10       18.75       29.06      6.19 o 
  10   1  10       36.39       38.46      7.75 o 
   0   2  10       69.58       68.21      5.05 o 
   1   2  10       48.49       52.34      2.93 o 
   2   2  10      401.73      377.45      7.59 o 
   3   2  10      198.94      200.75      4.48 o 
   4   2  10      608.35      600.15      7.59 o 
   5   2  10       20.68       16.16      2.46 o 
   6   2  10      327.54      340.36      6.20 o 
   7   2  10      125.02      124.13      5.14 o 
   8   2  10       12.21       13.54      3.94 o 
   9   2  10       13.12       12.16      4.70 o 
  10   2  10       11.17       25.74      9.05 o 
   0   3  10       11.46       10.95      3.61 o 
   1   3  10       47.57       44.00      2.94 o 
   2   3  10      308.85      314.92      7.58 o 
   3   3  10       96.84       93.59      3.55 o 
   4   3  10      513.02      533.42      8.56 o 
   5   3  10      258.23      253.82      6.28 o 
   6   3  10      241.15      229.77      5.73 o 
   7   3  10       29.66       31.92      3.45 o 
   8   3  10       12.30        5.03      3.66 o 
   9   3  10        5.67        7.33      5.59 o 
  10   3  10       28.28       32.91      5.23 o 
   0   4  10      523.19      531.08     12.12 o 
   1   4  10      229.32      215.00      5.17 o 
   2   4  10       45.45       41.82      3.03 o 
   3   4  10       45.15       42.82      2.81 o 
   4   4  10      166.33      168.09      7.15 o 
   5   4  10       62.63       60.71      3.88 o 
   6   4  10       45.08       46.32      3.71 o 
   7   4  10      181.17      196.27     10.08 o 
   8   4  10        4.57        2.84      3.70 o 
   9   4  10        2.27        3.05      3.76 o 
  10   4  10       47.47       69.69      8.69 o 
   0   5  10      477.96      510.09     20.71 o 
   1   5  10      137.19      140.76      4.94 o 
   2   5  10      461.06      443.28      7.35 o 
   3   5  10      143.68      151.55      5.22 o 
   4   5  10       57.79       53.20      4.20 o 
   5   5  10       28.56       26.55      3.32 o 
   6   5  10        5.77        7.68      2.67 o 
   7   5  10        2.20        4.47      3.12 o 
   8   5  10       22.27       20.04      3.74 o 
   9   5  10       12.53       10.70      4.20 o 
   0   6  10     1530.98     1580.05     23.91 o 
   1   6  10      100.92       96.15      4.40 o 
   2   6  10      199.24      196.54      5.35 o 
   3   6  10       44.59       42.99      3.41 o 
   4   6  10      107.19      106.13      4.96 o 
   5   6  10      141.12      144.00      5.52 o 
   6   6  10       48.47       45.37      4.41 o 
   7   6  10       25.68       31.40      4.05 o 
   8   6  10      142.50      148.14      6.72 o 
   9   6  10       49.00       61.96      6.30 o 
   0   7  10      380.36      388.55     11.06 o 
   1   7  10      264.77      252.87      6.48 o 
   2   7  10       75.63       80.25      4.41 o 
   3   7  10       62.36       57.42      4.10 o 
   4   7  10      289.19      285.05      7.24 o 
   5   7  10       53.47       57.72      4.40 o 
   6   7  10      123.57      118.09      6.20 o 
   7   7  10       55.45       53.38      4.83 o 
   8   7  10       21.05       17.59      3.99 o 
   0   8  10        0.18        0.40      3.36 o 
   1   8  10       30.59       36.10      3.48 o 
   2   8  10      543.35      509.58     12.80 o 
   3   8  10       59.05       67.59      4.46 o 
   4   8  10        6.41        5.32      2.80 o 
   5   8  10       34.55       41.05      4.59 o 
   6   8  10       23.56       23.92      4.11 o 
   7   8  10        3.78        4.97      3.66 o 
   0   9  10       19.17       22.93      4.61 o 
   1   9  10       15.62       16.93      3.79 o 
   2   9  10       69.99       68.27      5.80 o 
   3   9  10       21.57       14.14      3.33 o 
   4   9  10       45.54       55.01      5.75 o 
   5   9  10       26.77       35.10      5.27 o 
   6   9  10       20.73       21.38      4.28 o 
   7   9  10       17.63       28.48      7.42 o 
   0  10  10        2.14        0.74      5.04 o 
   1  10  10       45.79       50.06      5.05 o 
   2  10  10       10.01       14.75      3.64 o 
   3  10  10       78.04       81.35      5.55 o 
   4  10  10       39.48       45.99      4.93 o 
   5  10  10       23.67       31.77      4.60 o 
   0  11  10        0.47       -3.07      5.43 o 
   1  11  10        9.58        1.41      4.72 o 
   2  11  10       11.53       13.75      3.61 o 
   3  11  10        6.23        2.34      4.18 o 
   1   0  11     1044.13     1060.79     37.24 o 
   2   0  11       67.45       67.80      5.33 o 
   3   0  11     1571.64     1625.56     28.72 o 
   4   0  11       98.37       93.16      6.68 o 
   5   0  11       94.05       96.44      7.12 o 
   6   0  11       45.28       49.84      5.44 o 
   7   0  11       93.80      108.70      7.08 o 
   8   0  11       25.83       19.93      4.91 o 
   9   0  11        0.01        4.87      5.24 o 
  10   0  11       73.87       78.40     13.15 o 
   0   1  11       70.53       65.40      5.26 o 
   1   1  11       16.12       21.95      2.55 o 
   2   1  11      215.53      198.66      4.88 o 
   3   1  11        4.97        4.72      2.24 o 
   4   1  11       75.79       81.90      3.68 o 
   5   1  11      141.06      136.91      5.02 o 
   6   1  11      359.07      363.77     11.89 o 
   7   1  11      283.25      275.58      7.82 o 
   8   1  11       11.93       14.67      3.67 o 
   9   1  11        0.95       -3.96      4.02 o 
  10   1  11       19.45       28.71     10.31 o 
   0   2  11       80.82       80.33      5.58 o 
   1   2  11      192.75      220.10      5.15 o 
   2   2  11      238.46      252.58      5.20 o 
   3   2  11      252.74      246.51      5.25 o 
   4   2  11      135.85      122.30      3.86 o 
   5   2  11       27.83       25.29      2.93 o 
   6   2  11       88.42       85.73      4.47 o 
   7   2  11       47.25       56.12      6.91 o 
   8   2  11       10.35        5.78      3.75 o 
   9   2  11       18.05       23.01      7.84 o 
  10   2  11       14.57        8.31      5.77 o 
   0   3  11       25.00       24.51      4.71 o 
   1   3  11       68.76       67.52      3.47 o 
   2   3  11       55.59       48.11      2.82 o 
   3   3  11      420.12      407.68      6.78 o 
   4   3  11      329.22      309.91      6.75 o 
   5   3  11      718.44      712.32     10.54 o 
   6   3  11       53.76       53.94      4.06 o 
   7   3  11       40.66       43.67      4.34 o 
   8   3  11       28.03       45.30      5.30 o 
   9   3  11       21.70       16.88      5.11 o 
  10   3  11       29.88       43.83      6.95 o 
   0   4  11        5.93        6.46      3.66 o 
   1   4  11      290.16      295.91      6.80 o 
   2   4  11      828.33      829.74     10.39 o 
   3   4  11      425.26      423.50      9.98 o 
   4   4  11       43.59       43.59      3.52 o 
   5   4  11      194.68      203.04      7.11 o 
   6   4  11      246.27      223.21      6.44 o 
   7   4  11      215.16      228.78      6.67 o 
   8   4  11       25.43       31.01      4.69 o 
   9   4  11       10.46       13.17      4.31 o 
   0   5  11      267.04      247.15     13.04 o 
   1   5  11      126.39      123.69      4.92 o 
   2   5  11      355.05      359.54      6.88 o 
   3   5  11      263.42      260.82      6.12 o 
   4   5  11      195.99      197.96      6.00 o 
   5   5  11      103.81       99.98      4.81 o 
   6   5  11       77.74       76.14      6.13 o 
   7   5  11       70.26       73.05      5.51 o 
   8   5  11       26.77       32.18      8.12 o 
   9   5  11      134.91      144.03      8.63 o 
   0   6  11      636.90      617.04     16.60 o 
   1   6  11        2.05        1.61      2.99 o 
   2   6  11      264.67      252.88      6.10 o 
   3   6  11       15.27       17.32      2.88 o 
   4   6  11       80.26       71.47      4.40 o 
   5   6  11       12.78       12.59      3.05 o 
   6   6  11      173.71      171.84      6.22 o 
   7   6  11       59.24       58.31      5.07 o 
   8   6  11       47.06       61.72      5.57 o 
   0   7  11       31.17       30.97      4.87 o 
   1   7  11      133.73      120.01      7.55 o 
   2   7  11       77.14       76.98      4.55 o 
   3   7  11       71.40       69.57      4.47 o 
   4   7  11        3.56        4.30      3.10 o 
   5   7  11       54.36       53.23      4.35 o 
   6   7  11       21.10       23.97      3.95 o 
   7   7  11       27.77       31.70      4.45 o 
   8   7  11       36.21       40.66      4.87 o 
   0   8  11      161.62      168.19     12.69 o 
   1   8  11      161.15      162.60      5.96 o 
   2   8  11       38.56       40.45      4.69 o 
   3   8  11       43.52       47.04      6.76 o 
   4   8  11       64.98       78.51      4.87 o 
   5   8  11        7.66        8.26      3.19 o 
   6   8  11        3.82       10.25      3.95 o 
   7   8  11       14.65       17.00      4.00 o 
   0   9  11       57.25       55.05      5.98 o 
   1   9  11       21.63       28.90      4.25 o 
   2   9  11       49.30       57.44      8.34 o 
   3   9  11        9.75       13.08      3.37 o 
   4   9  11       37.12       46.99      4.31 o 
   5   9  11       16.66       13.24      3.83 o 
   6   9  11        8.61       11.18      3.82 o 
   0  10  11       56.01       75.71      8.39 o 
   1  10  11       80.30       70.95      5.86 o 
   2  10  11       35.88       41.36      5.06 o 
   3  10  11       88.09       92.16      6.29 o 
   4  10  11        0.43        6.70      3.31 o 
   0  11  11       24.41       24.42      8.65 o 
   1  11  11       23.22       24.51      4.34 o 
   2  11  11       43.81       37.24      5.25 o 
   0   0  12      211.41      186.79     13.74 o 
   1   0  12        1.74        5.92      3.84 o 
   2   0  12      113.82      118.24     10.03 o 
   3   0  12      182.74      190.11      9.48 o 
   4   0  12        0.18        1.08      3.42 o 
   5   0  12       63.46       68.53      5.72 o 
   6   0  12        9.50        6.89      5.29 o 
   7   0  12       48.71       56.08      7.63 o 
   8   0  12       20.59       19.36      6.55 o 
   9   0  12        8.40        8.50      7.43 o 
   0   1  12      101.14      121.98      6.77 o 
   1   1  12      194.16      175.97      5.97 o 
   2   1  12       22.24       26.19      3.19 o 
   3   1  12      241.73      216.36      7.70 o 
   4   1  12       23.44       21.13      3.06 o 
   5   1  12      468.09      455.78     11.18 o 
   6   1  12       71.28       77.04      5.87 o 
   7   1  12       28.31       26.32      4.14 o 
   8   1  12        4.83        9.58      3.94 o 
   9   1  12       23.09       28.49      6.53 o 
   0   2  12       82.05       73.59      6.00 o 
   1   2  12        0.30       -0.94      2.34 o 
   2   2  12      354.50      345.34      8.71 o 
   3   2  12      449.70      436.76      9.56 o 
   4   2  12       21.36       18.45      2.74 o 
   5   2  12       83.72       85.67      4.53 o 
   6   2  12       37.73       39.87      3.79 o 
   7   2  12       77.33       77.10      5.82 o 
   8   2  12       21.46       16.67      4.29 o 
   9   2  12       14.54       16.21      5.21 o 
   0   3  12        0.01        1.30      3.64 o 
   1   3  12      121.50      113.43      4.76 o 
   2   3  12      388.22      354.98      6.16 o 
   3   3  12      767.00      825.60     11.24 o 
   4   3  12      528.69      503.64      9.91 o 
   5   3  12      203.00      200.47      6.72 o 
   6   3  12      135.78      124.17      5.74 o 
   7   3  12       46.09       53.56      5.29 o 
   8   3  12       75.52       87.87      7.72 o 
   9   3  12        9.67        4.40      4.70 o 
   0   4  12      428.26      441.44     12.39 o 
   1   4  12       59.21       58.53      4.01 o 
   2   4  12      104.16      101.66      3.84 o 
   3   4  12      251.10      249.04      5.85 o 
   4   4  12      384.99      377.35      7.89 o 
   5   4  12      213.96      214.03      6.85 o 
   6   4  12       94.70       91.87      5.34 o 
   7   4  12       13.00       13.56      3.80 o 
   8   4  12       41.75       43.53      6.34 o 
   9   4  12        2.24        1.85      7.39 o 
   0   5  12      186.32      175.68     11.10 o 
   1   5  12      993.93      997.26     14.58 o 
   2   5  12      265.52      265.10      6.32 o 
   3   5  12       82.36       85.91      5.10 o 
   4   5  12       14.26       14.52      3.01 o 
   5   5  12        9.50        0.78      2.64 o 
   6   5  12       42.22       48.84      4.06 o 
   7   5  12        9.79       11.71      3.65 o 
   8   5  12       61.97       65.60      7.40 o 
   0   6  12        2.46       -0.92      3.47 o 
   1   6  12       92.80      102.32      5.10 o 
   2   6  12      101.18      100.55      4.41 o 
   3   6  12      130.54      130.92      5.03 o 
   4   6  12        5.01        4.56      2.87 o 
   5   6  12        4.07        1.58      2.77 o 
   6   6  12       56.52       53.41      4.41 o 
   7   6  12       13.30        6.39      4.15 o 
   8   6  12       14.28        5.32      4.05 o 
   0   7  12       18.96       23.19      4.70 o 
   1   7  12       71.53       74.58      8.39 o 
   2   7  12       38.69       46.12      4.52 o 
   3   7  12       13.33        9.55      3.08 o 
   4   7  12        6.27        4.50      2.85 o 
   5   7  12        3.48        1.48      2.86 o 
   6   7  12       28.68       31.37      4.38 o 
   7   7  12       30.27       29.99      4.35 o 
   0   8  12      208.24      219.31      9.51 o 
   1   8  12        7.94        8.05      4.16 o 
   2   8  12       69.49       71.87      8.93 o 
   3   8  12       16.63       13.36      3.28 o 
   4   8  12        9.20        7.32      3.08 o 
   5   8  12        9.38        6.29      3.17 o 
   6   8  12       11.57       10.41      3.63 o 
   0   9  12        1.18        1.90      7.72 o 
   1   9  12        6.10        9.57      4.28 o 
   2   9  12       12.20       12.18      3.60 o 
   3   9  12        1.00        6.10      3.31 o 
   4   9  12        2.27        4.11      3.05 o 
   5   9  12       13.37       17.83      3.93 o 
   0  10  12      150.76      156.83     15.59 o 
   1  10  12       47.09       52.66      6.22 o 
   2  10  12       27.40       41.44      5.02 o 
   3  10  12       19.51       17.74      3.92 o 
   1   0  13       83.84       82.82      7.13 o 
   2   0  13        5.81        0.85      3.65 o 
   3   0  13       61.75       58.56      5.63 o 
   4   0  13        0.11       -1.44      3.45 o 
   5   0  13       25.31       18.46      6.28 o 
   6   0  13       56.45       50.00      7.52 o 
   7   0  13        0.14       -4.91      4.91 o 
   8   0  13       20.04       19.08      6.54 o 
   9   0  13       13.45        4.10      7.20 o 
   0   1  13       61.75       72.90      6.17 o 
   1   1  13        6.36        9.96      3.18 o 
   2   1  13      346.09      351.23      8.38 o 
   3   1  13       69.63       60.77      4.05 o 
   4   1  13      171.93      172.66      7.34 o 
   5   1  13       72.52       82.76      5.13 o 
   6   1  13       45.91       52.13      5.41 o 
   7   1  13      109.41      116.34      7.02 o 
   8   1  13       35.50       40.04      7.36 o 
   9   1  13       14.51       20.80      9.20 o 
   0   2  13      160.97      164.32      8.04 o 
   1   2  13       63.37       61.65      4.40 o 
   2   2  13       17.59       16.22      3.41 o 
   3   2  13      147.21      141.28      5.80 o 
   4   2  13      157.08      140.64      6.79 o 
   5   2  13      110.02      105.59      5.58 o 
   6   2  13       47.39       53.68      7.02 o 
   7   2  13      114.29      123.82      8.29 o 
   8   2  13       23.03       28.67      6.97 o 
   9   2  13        2.84       10.45      7.28 o 
   0   3  13       91.51       91.82      6.76 o 
   1   3  13      275.71      267.22      6.99 o 
   2   3  13        8.60       16.22      3.37 o 
   3   3  13      121.77      105.87      5.22 o 
   4   3  13      149.84      140.99      6.85 o 
   5   3  13      279.02      274.69      7.90 o 
   6   3  13       56.23       49.10      4.52 o 
   7   3  13        4.27        5.16      3.75 o 
   8   3  13       14.93       14.50      4.72 o 
   9   3  13       10.16       16.11      8.87 o 
   0   4  13      300.50      290.43     10.24 o 
   1   4  13     1373.74     1406.17     16.64 o 
   2   4  13       96.87       93.16      4.23 o 
   3   4  13      261.42      250.52      7.45 o 
   4   4  13      174.69      171.26      6.61 o 
   5   4  13      247.12      245.88      7.66 o 
   6   4  13        3.36        0.65      3.03 o 
   7   4  13       99.25      104.57      6.98 o 
   8   4  13        6.39       13.06      5.76 o 
   0   5  13       52.98       60.43      6.04 o 
   1   5  13      215.31      210.72      7.55 o 
   2   5  13      103.22      107.24      4.22 o 
   3   5  13       27.94       32.09      3.46 o 
   4   5  13      176.95      197.70      7.69 o 
   5   5  13       85.92       85.75      5.47 o 
   6   5  13       16.95       29.41      4.22 o 
   7   5  13       40.28       49.60      5.47 o 
   8   5  13       22.30       38.93      6.51 o 
   0   6  13        3.63        8.08      4.27 o 
   1   6  13      471.52      470.56     11.62 o 
   2   6  13      111.55      120.00      6.06 o 
   3   6  13      124.20      119.48      6.09 o 
   4   6  13       45.87       45.60      4.06 o 
   5   6  13      151.27      162.79      6.29 o 
   6   6  13        6.88        7.23      3.74 o 
   7   6  13       10.31       11.95      4.13 o 
   0   7  13      139.64      159.84      8.64 o 
   1   7  13       31.38       30.66      3.66 o 
   2   7  13       28.34       22.07      3.99 o 
   3   7  13       10.61        7.03      3.03 o 
   4   7  13       28.70       34.00      3.94 o 
   5   7  13       18.83       22.38      3.62 o 
   6   7  13        1.23        4.14      3.42 o 
   0   8  13       30.09       30.29      5.08 o 
   1   8  13       59.94       64.33      5.15 o 
   2   8  13       25.35       24.82      6.33 o 
   3   8  13      169.45      177.31      8.60 o 
   4   8  13        3.97        7.25      3.21 o 
   5   8  13        4.45        3.57      3.08 o 
   0   9  13       29.53       26.31      5.30 o 
   1   9  13       81.84       95.63      6.61 o 
   2   9  13      117.85      130.09      7.50 o 
   3   9  13       12.82       13.00      3.77 o 
   4   9  13        4.68        3.75      3.85 o 
   0  10  13       31.63       40.31      9.72 o 
   1  10  13       28.08       31.26      4.98 o 
   2  10  13       23.99       27.18      4.91 o 
   0   0  14        0.08       -5.43      5.87 o 
   1   0  14        0.25        7.79      4.62 o 
   2   0  14       40.22       33.38      5.45 o 
   3   0  14       50.81       51.12      5.81 o 
   4   0  14       44.00       45.15      5.53 o 
   5   0  14        1.12       -4.65      4.65 o 
   6   0  14        5.37       11.15     10.49 o 
   7   0  14        0.02       -5.04      5.04 o 
   8   0  14       27.70       21.93      7.09 o 
   0   1  14       26.32       25.47      7.39 o 
   1   1  14       27.24       25.85      3.76 o 
   2   1  14      256.91      226.30      7.13 o 
   3   1  14       96.35       84.70      4.98 o 
   4   1  14      121.50      118.98      5.33 o 
   5   1  14       18.01       18.52      4.34 o 
   6   1  14       49.78       45.58      5.41 o 
   7   1  14       80.58       89.59      6.90 o 
   8   1  14        7.88        5.27      5.78 o 
   0   2  14        8.35        9.47      4.39 o 
   1   2  14      128.40      123.59      6.34 o 
   2   2  14       23.94       18.07      3.54 o 
   3   2  14      206.34      201.79      6.90 o 
   4   2  14       90.08       76.74      6.93 o 
   5   2  14       78.93       75.84      5.79 o 
   6   2  14        7.09       12.08      4.07 o 
   7   2  14       51.13       45.26      8.83 o 
   8   2  14       69.54       81.54      7.89 o 
   0   3  14        4.51       -3.75      3.75 o 
   1   3  14        4.65        0.68      2.70 o 
   2   3  14       10.35       10.10      3.91 o 
   3   3  14       71.21       72.16      5.27 o 
   4   3  14        8.70       12.41      4.05 o 
   5   3  14      182.59      185.78      8.00 o 
   6   3  14      115.05      130.24      7.09 o 
   7   3  14       37.82       38.30      6.04 o 
   8   3  14        1.21       -4.15      4.15 o 
   0   4  14      182.42      181.42      8.84 o 
   1   4  14       79.26       83.68      4.81 o 
   2   4  14      220.72      209.07      7.47 o 
   3   4  14       25.23       22.30      5.49 o 
   4   4  14        5.55        2.86      3.74 o 
   5   4  14       25.41       20.45      5.59 o 
   6   4  14       10.50       18.89      4.15 o 
   7   4  14       38.98       39.12      6.27 o 
   0   5  14      219.09      238.31      9.64 o 
   1   5  14       47.41       52.56      4.31 o 
   2   5  14       33.52       33.67      3.76 o 
   3   5  14      108.07      101.25      6.53 o 
   4   5  14        6.58        9.85      4.13 o 
   5   5  14       23.22       19.14      4.00 o 
   6   5  14       19.40       17.73      3.89 o 
   7   5  14       79.46       92.86      6.90 o 
   0   6  14      182.03      167.90     13.80 o 
   1   6  14       44.84       51.51      6.45 o 
   2   6  14       40.79       46.22      4.87 o 
   3   6  14      149.37      160.91      6.97 o 
   4   6  14        5.08        7.38      3.53 o 
   5   6  14       75.95       79.51      5.73 o 
   6   6  14        6.10        4.08      3.31 o 
   0   7  14       17.95       15.05      4.75 o 
   1   7  14       98.17      111.71      5.52 o 
   2   7  14       17.59       32.58      4.53 o 
   3   7  14       23.51       29.45      3.74 o 
   4   7  14       10.55       15.43      3.81 o 
   5   7  14        2.60        3.25      3.63 o 
   6   7  14       10.79       10.22      4.37 o 
   0   8  14       42.20       53.02      6.35 o 
   1   8  14       10.43       13.02      3.56 o 
   2   8  14       30.02       32.00      4.87 o 
   3   8  14       75.08       76.47      5.71 o 
   4   8  14        3.53        3.36      3.16 o 
   0   9  14        0.00        3.73      7.63 o 
   1   9  14       50.31       62.87      6.06 o 
   2   9  14        7.12        7.15      3.88 o 
   3   9  14       36.10       40.24      4.92 o 
   1   0  15        4.69       -0.09      6.00 o 
   2   0  15        0.33       -4.28      4.28 o 
   3   0  15        7.46        3.05      4.02 o 
   4   0  15       22.58       21.15      4.85 o 
   5   0  15       11.94       20.94      7.30 o 
   6   0  15       37.86       40.84     10.47 o 
   7   0  15      100.62      112.09     10.63 o 
   8   0  15        1.63       12.64      8.24 o 
   0   1  15      230.37      219.98     11.40 o 
   1   1  15      163.13      149.55      6.35 o 
   2   1  15      127.97      108.73      5.67 o 
   3   1  15        9.61       16.02      3.52 o 
   4   1  15       58.57       54.79      4.22 o 
   5   1  15        0.20        2.64      3.18 o 
   6   1  15       48.19       45.38      5.72 o 
   7   1  15        4.67        3.27      4.09 o 
   8   1  15       38.42       54.77      8.88 o 
   0   2  15        2.61       -0.97      4.19 o 
   1   2  15        9.00       10.57      3.64 o 
   2   2  15        6.50        5.72      3.15 o 
   3   2  15       80.96       58.60      4.72 o 
   4   2  15       25.61       16.84      4.29 o 
   5   2  15       15.28       15.60      4.02 o 
   6   2  15       31.93       31.66      6.02 o 
   7   2  15       62.68       87.82     10.72 o 
   0   3  15        0.81       -1.15      5.00 o 
   1   3  15        5.07        6.39      3.35 o 
   2   3  15       19.31       15.30      3.51 o 
   3   3  15       30.16       22.94      7.44 o 
   4   3  15        0.04       -3.04      3.04 o 
   5   3  15       90.56      102.73      8.16 o 
   6   3  15        2.75        8.20      4.69 o 
   7   3  15       12.05       17.90      5.97 o 
   0   4  15      352.97      349.31     11.91 o 
   1   4  15       20.53       20.94      3.56 o 
   2   4  15       12.60       22.65      3.83 o 
   3   4  15       23.35       15.92      4.37 o 
   4   4  15       18.46       13.50      4.45 o 
   5   4  15        4.88        8.44      3.62 o 
   6   4  15       15.54       12.38      4.26 o 
   7   4  15       20.97       22.92      5.88 o 
   0   5  15      124.90      139.46      9.21 o 
   1   5  15       38.93       43.46      4.25 o 
   2   5  15      101.25      107.20      6.34 o 
   3   5  15      115.59      109.52      7.08 o 
   4   5  15       30.29       42.56      5.80 o 
   5   5  15       93.11       92.32      6.89 o 
   6   5  15       64.57       83.29      8.77 o 
   0   6  15        2.67        0.78      4.52 o 
   1   6  15       31.75       38.22      4.17 o 
   2   6  15       54.56       68.17      5.56 o 
   3   6  15       57.35       56.49      5.82 o 
   4   6  15       26.45       30.47      5.16 o 
   5   6  15        0.57       -1.86      3.91 o 
   0   7  15        4.61        1.55      4.17 o 
   1   7  15       61.55       68.25      5.68 o 
   2   7  15       16.86       19.83      4.93 o 
   3   7  15        0.86       -0.76      3.71 o 
   4   7  15       13.77       16.30      4.73 o 
   0   8  15       71.38       72.12      7.26 o 
   1   8  15       25.72       36.64      4.65 o 
   2   8  15       19.31       21.96      6.11 o 
   3   8  15       32.95       28.82      5.19 o 
   0   0  16       27.86       16.48      8.13 o 
   1   0  16       92.58       62.71      8.46 o 
   2   0  16      131.64      130.21     16.50 o 
   3   0  16        0.97       -0.33      3.95 o 
   4   0  16      125.66      127.99      8.23 o 
   5   0  16       11.95        3.56     13.60 o 
   6   0  16        0.48       -4.91      5.54 o 
   7   0  16       22.95       19.61      7.41 o 
   0   1  16       12.06        4.61      4.64 o 
   1   1  16      180.72      190.51      7.74 o 
   2   1  16      126.72      130.71      7.14 o 
   3   1  16        4.26        2.85      3.14 o 
   4   1  16       10.72       17.96      4.06 o 
   5   1  16       25.59       26.51      4.88 o 
   6   1  16        0.38        3.62      4.26 o 
   7   1  16       22.42       12.12      5.81 o 
   0   2  16        6.18        3.57      6.50 o 
   1   2  16       97.15       84.75      6.34 o 
   2   2  16      251.61      229.69      7.78 o 
   3   2  16       41.04       34.86      4.22 o 
   4   2  16       65.01       65.31      5.92 o 
   5   2  16        0.07       -3.32      3.32 o 
   6   2  16       35.22       36.97      7.83 o 
   7   2  16       35.79       45.45      7.00 o 
   0   3  16        0.02       -1.03      4.14 o 
   1   3  16       79.35       82.59      5.59 o 
   2   3  16        5.37        6.17      3.66 o 
   3   3  16       16.99       20.19      4.49 o 
   4   3  16       25.52       20.53      5.70 o 
   5   3  16       13.45       16.16      4.41 o 
   6   3  16       14.86        7.05      5.84 o 
   0   4  16       33.54       27.99      5.60 o 
   1   4  16       25.99       31.92      3.98 o 
   2   4  16       21.66       22.72      3.94 o 
   3   4  16       10.14        2.88      5.02 o 
   4   4  16        5.24        3.65      4.29 o 
   5   4  16       42.78       47.48      5.64 o 
   6   4  16       27.60       30.67      5.47 o 
   0   5  16       21.20       17.65      5.42 o 
   1   5  16       33.65       41.72      4.35 o 
   2   5  16       59.06       69.61      6.30 o 
   3   5  16        9.16        8.88      4.10 o 
   4   5  16        3.14        4.55      3.90 o 
   5   5  16       28.70       30.15      7.85 o 
   0   6  16        6.82       12.21      6.53 o 
   1   6  16        1.54       -2.76      2.94 o 
   2   6  16      123.90      154.92      8.51 o 
   3   6  16       86.18       86.31      7.33 o 
   4   6  16       47.16       41.39      5.74 o 
   0   7  16        5.00       13.99      5.02 o 
   1   7  16        4.00       -3.37      3.37 o 
   2   7  16        4.57        7.97      5.39 o 
   3   7  16       23.02       35.12      6.67 o 
   1   0  17        0.00       -0.90      4.77 o 
   2   0  17        1.13        2.41      5.41 o 
   3   0  17       13.80       10.26      5.81 o 
   4   0  17        8.83       15.55      4.73 o 
   5   0  17        0.71       -5.07      5.63 o 
   6   0  17        0.00        5.23      6.41 o 
   0   1  17       29.89       25.25      6.33 o 
   1   1  17       33.23       32.99      4.94 o 
   2   1  17      119.17      106.16      6.69 o 
   3   1  17       98.77       95.79      5.81 o 
   4   1  17       16.12       13.47      4.26 o 
   5   1  17       81.74       86.99      8.09 o 
   6   1  17       61.14       59.78      8.46 o 
   0   2  17        0.58        0.53      5.06 o 
   1   2  17       89.52       87.82      6.90 o 
   2   2  17        6.67        0.26      3.43 o 
   3   2  17       27.64       28.26      4.15 o 
   4   2  17       37.87       36.69      5.33 o 
   5   2  17        0.00        6.14      4.09 o 
   6   2  17       10.78       15.17     12.45 o 
   0   3  17       42.78       52.46      7.72 o 
   1   3  17        5.67       -0.27      3.47 o 
   2   3  17       28.37       30.95      4.36 o 
   3   3  17        6.39        0.44      3.81 o 
   4   3  17       13.34       15.18      4.61 o 
   5   3  17        8.14        2.08      6.21 o 
   0   4  17      106.75       92.86      7.96 o 
   1   4  17       20.26       28.18      4.32 o 
   2   4  17       49.91       61.81      7.93 o 
   3   4  17       15.37       12.38      4.34 o 
   4   4  17        1.88        0.36      3.93 o 
   5   4  17        5.07        3.63      4.01 o 
   0   5  17       29.30       23.00      5.79 o 
   1   5  17       39.40       32.59      4.26 o 
   2   5  17       11.53       16.85      4.73 o 
   3   5  17       49.57       42.17      5.64 o 
   4   5  17       16.11       18.04      4.92 o 
   0   6  17      180.17      192.02     10.55 o 
   1   6  17       22.65       34.61      6.25 o 
   2   6  17       28.21       25.33      5.22 o 
   3   6  17        2.36       -4.38      4.38 o 
   0   0  18      103.87      125.72     14.78 o 
   1   0  18        0.66        0.69      7.92 o 
   2   0  18        0.21       -4.85      4.85 o 
   3   0  18        6.09        4.17      5.28 o 
   4   0  18       36.42       50.69     11.23 o 
   5   0  18        7.40        4.88      7.91 o 
   0   1  18        0.02        2.03      5.22 o 
   1   1  18        6.50       10.66      4.13 o 
   2   1  18       37.62       42.76      5.35 o 
   3   1  18       20.28       16.16      3.89 o 
   4   1  18       55.90       63.62      6.17 o 
   0   2  18       45.05       38.36      7.51 o 
   1   2  18       36.24       37.21      5.18 o 
   2   2  18        0.18        0.98      3.64 o 
   3   2  18       12.36       14.76      4.78 o 
   4   2  18        8.69        8.09      4.51 o 
   0   3  18        7.07        5.05      5.41 o 
   1   3  18       42.17       37.65      4.89 o 
   2   3  18        3.47        6.46      3.42 o 
   3   3  18        6.78       16.39      5.75 o 
   4   3  18       12.48        7.68      4.75 o 
   0   4  18        0.04       -0.58      4.91 o 
   1   4  18        9.99       11.01      3.98 o 
   2   4  18       10.79        9.79      4.48 o 
   3   4  18        6.44        8.70      4.51 o 
   0   5  18       16.98       22.32      5.86 o 
   1   5  18        2.08        0.99      3.64 o 
   2   5  18       43.34       63.80     12.64 o 
   1   0  19      126.90      131.41     10.85 o 
   2   0  19        0.02        0.83      7.61 o 
   3   0  19        1.65        4.34      5.69 o 
   0   1  19       41.21       60.68      8.68 o 
   1   1  19        0.35       -3.47      5.29 o 
   2   1  19       15.96       16.66      5.09 o 
   3   1  19       20.31       32.31      9.10 o 
   0   2  19       14.91       18.37      6.41 o 
   1   2  19        5.99        6.41      4.16 o 
   2   2  19       11.61       14.98      4.34 o 
   0   3  19        1.17       -5.08      5.08 o 
   1   3  19       15.16       20.08      4.78 o 
                                                 
